# Supplementary material for: Performance assessment of three simplified Gielis equations in quantifying the geometries of lanceolate bamboo leaves
Source: Front Plant Sci. 2025 Aug 1;16:1625685. doi: 10.3389/fpls.2025.1625685 (PMC12354514; doi:10.3389/fpls.2025.1625685)
Supplement: Supplementary file 1 [file Table1.xlsx]

## Sheet: Table S1
Table S1. Leaf boundary coordinates for Indocalamus decorus.
Code	x	y
1	5.7516	20.042
1	5.7516	20.007
1	5.7516	19.972
1	5.7516	19.936
1	5.7516	19.901
1	5.7516	19.866
1	5.7516	19.831
1	5.7516	19.795
1	5.7516	19.76
1	5.7516	19.725
1	5.7516	19.689
1	5.7516	19.654
1	5.7516	19.619
1	5.7516	19.584
1	5.7516	19.548
1	5.7516	19.513
1	5.7516	19.478
1	5.7516	19.442
1	5.7516	19.407
1	5.7516	19.372
1	5.7516	19.337
1	5.7516	19.301
1	5.7516	19.266
1	5.7516	19.231
1	5.7516	19.195
1	5.7516	19.16
1	5.7516	19.125
1	5.7516	19.09
1	5.7516	19.054
1	5.7516	19.019
1	5.7516	18.984
1	5.7516	18.948
1	5.7516	18.913
1	5.7516	18.878
1	5.7516	18.843
1	5.7516	18.807
1	5.7516	18.772
1	5.7516	18.737
1	5.7516	18.701
1	5.7516	18.666
1	5.7869	18.631
1	5.7869	18.596
1	5.7869	18.56
1	5.7869	18.525
1	5.7869	18.49
1	5.7869	18.454
1	5.7869	18.419
1	5.7869	18.384
1	5.7869	18.349
1	5.7869	18.313
1	5.7869	18.278
1	5.7869	18.243
1	5.7869	18.207
1	5.7869	18.172
1	5.7869	18.137
1	5.7869	18.102
1	5.7869	18.066
1	5.7869	18.031
1	5.7869	17.996
1	5.7869	17.96
1	5.7869	17.925
1	5.7869	17.89
1	5.7869	17.855
1	5.8222	17.819
1	5.8222	17.784
1	5.8222	17.749
1	5.8222	17.713
1	5.8222	17.678
1	5.8222	17.643
1	5.8222	17.608
1	5.8222	17.572
1	5.8222	17.537
1	5.8222	17.502
1	5.8222	17.466
1	5.8222	17.431
1	5.8222	17.396
1	5.8222	17.361
1	5.8222	17.325
1	5.8222	17.29
1	5.8222	17.255
1	5.8222	17.219
1	5.8222	17.184
1	5.8574	17.149
1	5.8574	17.114
1	5.8574	17.078
1	5.8574	17.043
1	5.8574	17.008
1	5.8574	16.972
1	5.8574	16.937
1	5.8574	16.902
1	5.8574	16.867
1	5.8574	16.831
1	5.8574	16.796
1	5.8927	16.761
1	5.8927	16.725
1	5.8927	16.69
1	5.8927	16.655
1	5.8927	16.62
1	5.8927	16.584
1	5.8927	16.549
1	5.8927	16.514
1	5.8927	16.478
1	5.8927	16.443
1	5.8927	16.408
1	5.8927	16.373
1	5.8927	16.337
1	5.8927	16.302
1	5.8927	16.267
1	5.8927	16.231
1	5.928	16.231
1	5.928	16.196
1	5.928	16.161
1	5.928	16.126
1	5.928	16.09
1	5.928	16.055
1	5.928	16.02
1	5.928	15.984
1	5.928	15.949
1	5.928	15.914
1	5.928	15.879
1	5.928	15.843
1	5.928	15.808
1	5.928	15.773
1	5.928	15.737
1	5.9633	15.702
1	5.9633	15.667
1	5.9633	15.632
1	5.9633	15.596
1	5.9633	15.561
1	5.9633	15.526
1	5.9633	15.49
1	5.9633	15.455
1	5.9633	15.42
1	5.9633	15.385
1	5.9633	15.349
1	5.9633	15.314
1	5.9633	15.279
1	5.9633	15.243
1	5.9633	15.208
1	5.9633	15.173
1	5.9633	15.138
1	5.9633	15.102
1	5.9633	15.067
1	5.9633	15.032
1	5.9633	14.996
1	5.9633	14.961
1	5.9633	14.926
1	5.9633	14.891
1	5.9633	14.855
1	5.9986	14.82
1	5.9986	14.785
1	5.9986	14.749
1	5.9986	14.714
1	5.9986	14.679
1	5.9986	14.644
1	5.9986	14.608
1	5.9986	14.573
1	5.9986	14.538
1	5.9986	14.502
1	5.9986	14.467
1	5.9986	14.432
1	5.9986	14.397
1	5.9986	14.361
1	5.9986	14.326
1	5.9986	14.291
1	6.0339	14.255
1	6.0339	14.22
1	6.0339	14.185
1	6.0339	14.15
1	6.0339	14.114
1	6.0339	14.079
1	6.0339	14.044
1	6.0339	14.008
1	6.0339	13.973
1	6.0339	13.938
1	6.0339	13.903
1	6.0339	13.867
1	6.0339	13.832
1	6.0339	13.797
1	6.0692	13.761
1	6.0692	13.726
1	6.0692	13.691
1	6.0692	13.656
1	6.0692	13.62
1	6.0692	13.585
1	6.0692	13.55
1	6.0692	13.514
1	6.0692	13.479
1	6.0692	13.444
1	6.0692	13.409
1	6.0692	13.373
1	6.0692	13.338
1	6.0692	13.303
1	6.1044	13.267
1	6.1044	13.232
1	6.1044	13.197
1	6.1044	13.162
1	6.1044	13.126
1	6.1044	13.091
1	6.1044	13.056
1	6.1044	13.02
1	6.1044	12.985
1	6.1044	12.95
1	6.1044	12.915
1	6.1044	12.879
1	6.1044	12.844
1	6.1044	12.809
1	6.1044	12.773
1	6.1044	12.738
1	6.1044	12.703
1	6.1044	12.668
1	6.1397	12.632
1	6.1397	12.597
1	6.1397	12.562
1	6.1397	12.526
1	6.1397	12.491
1	6.1397	12.456
1	6.1397	12.421
1	6.1397	12.385
1	6.1397	12.35
1	6.175	12.315
1	6.175	12.279
1	6.175	12.244
1	6.175	12.209
1	6.175	12.174
1	6.175	12.138
1	6.175	12.103
1	6.2103	12.068
1	6.2103	12.032
1	6.2103	11.997
1	6.2103	11.962
1	6.2103	11.927
1	6.2103	11.891
1	6.2456	11.856
1	6.2456	11.821
1	6.2456	11.785
1	6.2456	11.75
1	6.2456	11.715
1	6.2456	11.68
1	6.2809	11.644
1	6.2809	11.609
1	6.2809	11.574
1	6.2809	11.538
1	6.2809	11.503
1	6.2809	11.468
1	6.2809	11.433
1	6.2809	11.397
1	6.2809	11.362
1	6.2809	11.327
1	6.2809	11.291
1	6.3162	11.256
1	6.3162	11.221
1	6.3162	11.186
1	6.3162	11.15
1	6.3162	11.115
1	6.3162	11.08
1	6.3162	11.044
1	6.3514	11.009
1	6.3514	10.974
1	6.3514	10.939
1	6.3514	10.903
1	6.3514	10.868
1	6.3514	10.833
1	6.3514	10.797
1	6.3514	10.762
1	6.3867	10.727
1	6.3867	10.692
1	6.3867	10.656
1	6.3867	10.621
1	6.3867	10.586
1	6.3867	10.55
1	6.422	10.515
1	6.422	10.48
1	6.422	10.445
1	6.422	10.409
1	6.422	10.374
1	6.422	10.339
1	6.4573	10.339
1	6.4573	10.303
1	6.4573	10.268
1	6.4573	10.233
1	6.4573	10.198
1	6.4573	10.162
1	6.4573	10.127
1	6.4573	10.092
1	6.4926	10.056
1	6.4926	10.021
1	6.4926	9.9859
1	6.4926	9.9506
1	6.4926	9.9153
1	6.4926	9.88
1	6.4926	9.8447
1	6.5279	9.8095
1	6.5279	9.7742
1	6.5279	9.7389
1	6.5279	9.7036
1	6.5279	9.6683
1	6.5279	9.633
1	6.5632	9.5977
1	6.5632	9.5625
1	6.5632	9.5272
1	6.5632	9.4919
1	6.5632	9.4566
1	6.5632	9.4213
1	6.5984	9.4213
1	6.5984	9.386
1	6.5984	9.3507
1	6.5984	9.3155
1	6.5984	9.2802
1	6.6337	9.2449
1	6.6337	9.2096
1	6.6337	9.1743
1	6.6337	9.139
1	6.669	9.1037
1	6.669	9.0685
1	6.669	9.0332
1	6.669	8.9979
1	6.669	8.9626
1	6.7043	8.9273
1	6.7043	8.892
1	6.7043	8.8567
1	6.7043	8.8215
1	6.7396	8.7862
1	6.7396	8.7509
1	6.7396	8.7156
1	6.7396	8.6803
1	6.7396	8.645
1	6.7749	8.6097
1	6.7749	8.5745
1	6.7749	8.5392
1	6.7749	8.5039
1	6.8102	8.4686
1	6.8102	8.4333
1	6.8102	8.398
1	6.8102	8.3627
1	6.8454	8.3275
1	6.8454	8.2922
1	6.8454	8.2569
1	6.8454	8.2216
1	6.8807	8.1863
1	6.8807	8.151
1	6.8807	8.1157
1	6.916	8.0805
1	6.916	8.0452
1	6.916	8.0099
1	6.916	7.9746
1	6.916	7.9393
1	6.9513	7.904
1	6.9513	7.8687
1	6.9513	7.8335
1	6.9866	7.7982
1	6.9866	7.7629
1	6.9866	7.7276
1	6.9866	7.6923
1	7.0219	7.657
1	7.0219	7.6217
1	7.0219	7.5865
1	7.0572	7.5512
1	7.0572	7.5159
1	7.0572	7.4806
1	7.0572	7.4453
1	7.0924	7.41
1	7.0924	7.3747
1	7.0924	7.3394
1	7.1277	7.3042
1	7.1277	7.2689
1	7.1277	7.2336
1	7.1277	7.1983
1	7.163	7.1983
1	7.163	7.163
1	7.163	7.1277
1	7.1983	7.0924
1	7.1983	7.0572
1	7.1983	7.0219
1	7.2336	6.9866
1	7.2336	6.9513
1	7.2336	6.916
1	7.2689	6.916
1	7.2689	6.8807
1	7.2689	6.8454
1	7.3042	6.8454
1	7.3042	6.8102
1	7.3042	6.7749
1	7.3394	6.7396
1	7.3394	6.7043
1	7.3394	6.669
1	7.3747	6.669
1	7.3747	6.6337
1	7.3747	6.5984
1	7.41	6.5632
1	7.41	6.5279
1	7.41	6.4926
1	7.4453	6.4573
1	7.4453	6.422
1	7.4453	6.3867
1	7.4453	6.3514
1	7.4806	6.3514
1	7.4806	6.3162
1	7.4806	6.2809
1	7.4806	6.2456
1	7.5159	6.2103
1	7.5159	6.175
1	7.5159	6.1397
1	7.5512	6.1044
1	7.5512	6.0692
1	7.5512	6.0339
1	7.5865	5.9986
1	7.5865	5.9633
1	7.5865	5.928
1	7.6217	5.8927
1	7.6217	5.8574
1	7.6217	5.8222
1	7.6217	5.7869
1	7.6217	5.7516
1	7.657	5.7163
1	7.657	5.681
1	7.657	5.6457
1	7.657	5.6104
1	7.657	5.5752
1	7.657	5.5399
1	7.657	5.5046
1	7.657	5.4693
1	7.657	5.434
1	7.6923	5.3987
1	7.6923	5.3634
1	7.6923	5.3282
1	7.6923	5.2929
1	7.6923	5.2576
1	7.6923	5.2223
1	7.6923	5.187
1	7.7276	5.187
1	7.7276	5.1517
1	7.7276	5.1164
1	7.7276	5.0812
1	7.7276	5.0459
1	7.7276	5.0106
1	7.7276	4.9753
1	7.7276	4.94
1	7.7629	4.9047
1	7.7629	4.8694
1	7.7629	4.8342
1	7.7629	4.7989
1	7.7629	4.7636
1	7.7629	4.7283
1	7.7982	4.693
1	7.7982	4.6577
1	7.7982	4.6224
1	7.7982	4.5872
1	7.7982	4.5519
1	7.7982	4.5166
1	7.8335	4.4813
1	7.8335	4.446
1	7.8335	4.4107
1	7.8335	4.3754
1	7.8335	4.3402
1	7.8335	4.3049
1	7.8335	4.2696
1	7.8335	4.2343
1	7.8687	4.199
1	7.8687	4.1637
1	7.8687	4.1284
1	7.8687	4.0932
1	7.8687	4.0579
1	7.8687	4.0226
1	7.8687	3.9873
1	7.8687	3.952
1	7.8687	3.6344
1	7.8687	3.5992
1	7.8687	3.5639
1	7.904	3.9167
1	7.904	3.8814
1	7.904	3.8462
1	7.904	3.8109
1	7.904	3.7756
1	7.904	3.7403
1	7.904	3.705
1	7.904	3.6697
1	7.904	3.5639
1	7.904	3.5286
1	7.9393	3.5286
1	7.9746	3.5639
1	7.9746	3.5286
1	8.0099	3.8109
1	8.0099	3.7756
1	8.0099	3.7403
1	8.0099	3.705
1	8.0099	3.6697
1	8.0099	3.6344
1	8.0099	3.5992
1	8.0099	3.5639
1	8.0452	4.199
1	8.0452	4.1637
1	8.0452	4.1284
1	8.0452	4.0932
1	8.0452	4.0579
1	8.0452	4.0226
1	8.0452	3.9873
1	8.0452	3.952
1	8.0452	3.9167
1	8.0452	3.8814
1	8.0452	3.8462
1	8.0805	4.199
1	8.0805	4.2343
1	8.0805	4.2696
1	8.0805	4.3049
1	8.0805	4.3402
1	8.0805	4.3754
1	8.0805	4.4107
1	8.0805	4.446
1	8.1157	4.446
1	8.1157	4.4813
1	8.1157	4.5166
1	8.1157	4.5519
1	8.1157	4.5872
1	8.1157	4.6224
1	8.1157	4.6577
1	8.1157	4.693
1	8.1157	4.7283
1	8.1157	4.7636
1	8.151	4.7989
1	8.151	4.8342
1	8.151	4.8694
1	8.151	4.9047
1	8.151	4.94
1	8.151	4.9753
1	8.151	5.0106
1	8.151	5.0459
1	8.1863	5.0812
1	8.1863	5.1164
1	8.1863	5.1517
1	8.1863	5.187
1	8.1863	5.2223
1	8.1863	5.2576
1	8.1863	5.2929
1	8.1863	5.3282
1	8.2216	5.3282
1	8.2216	5.3634
1	8.2216	5.3987
1	8.2216	5.434
1	8.2216	5.4693
1	8.2569	5.5046
1	8.2569	5.5399
1	8.2569	5.5752
1	8.2569	5.6104
1	8.2569	5.6457
1	8.2569	5.681
1	8.2569	5.7163
1	8.2922	5.7163
1	8.2922	5.7516
1	8.2922	5.7869
1	8.2922	5.8222
1	8.3275	5.8574
1	8.3275	5.8927
1	8.3275	5.928
1	8.3275	5.9633
1	8.3275	5.9986
1	8.3627	5.9986
1	8.3627	6.0339
1	8.3627	6.0692
1	8.3627	6.1044
1	8.398	6.1397
1	8.398	6.175
1	8.398	6.2103
1	8.398	6.2456
1	8.398	6.2809
1	8.4333	6.3162
1	8.4333	6.3514
1	8.4333	6.3867
1	8.4686	6.3867
1	8.4686	6.422
1	8.4686	6.4573
1	8.4686	6.4926
1	8.4686	6.5279
1	8.5039	6.5279
1	8.5039	6.5632
1	8.5039	6.5984
1	8.5039	6.6337
1	8.5392	6.6337
1	8.5392	6.669
1	8.5392	6.7043
1	8.5745	6.7396
1	8.5745	6.7749
1	8.5745	6.8102
1	8.6097	6.8102
1	8.6097	6.8454
1	8.6097	6.8807
1	8.6097	6.916
1	8.645	6.916
1	8.645	6.9513
1	8.645	6.9866
1	8.6803	7.0219
1	8.6803	7.0572
1	8.6803	7.0924
1	8.7156	7.0924
1	8.7156	7.1277
1	8.7156	7.163
1	8.7509	7.1983
1	8.7509	7.2336
1	8.7509	7.2689
1	8.7862	7.3042
1	8.7862	7.3394
1	8.8215	7.3747
1	8.8215	7.41
1	8.8215	7.4453
1	8.8567	7.4453
1	8.8567	7.4806
1	8.8567	7.5159
1	8.8567	7.5512
1	8.892	7.5512
1	8.892	7.5865
1	8.892	7.6217
1	8.892	7.657
1	8.9273	7.657
1	8.9273	7.6923
1	8.9273	7.7276
1	8.9273	7.7629
1	8.9626	7.7629
1	8.9626	7.7982
1	8.9626	7.8335
1	8.9626	7.8687
1	8.9979	7.8687
1	8.9979	7.904
1	8.9979	7.9393
1	9.0332	7.9746
1	9.0332	8.0099
1	9.0332	8.0452
1	9.0685	8.0805
1	9.0685	8.1157
1	9.0685	8.151
1	9.1037	8.1863
1	9.1037	8.2216
1	9.1037	8.2569
1	9.139	8.2922
1	9.139	8.3275
1	9.139	8.3627
1	9.1743	8.398
1	9.1743	8.4333
1	9.1743	8.4686
1	9.1743	8.5039
1	9.2096	8.5392
1	9.2096	8.5745
1	9.2096	8.6097
1	9.2449	8.645
1	9.2449	8.6803
1	9.2449	8.7156
1	9.2449	8.7509
1	9.2802	8.7862
1	9.2802	8.8215
1	9.2802	8.8567
1	9.2802	8.892
1	9.3155	8.892
1	9.3155	8.9273
1	9.3155	8.9626
1	9.3155	8.9979
1	9.3507	8.9979
1	9.3507	9.0332
1	9.3507	9.0685
1	9.3507	9.1037
1	9.386	9.139
1	9.386	9.1743
1	9.386	9.2096
1	9.4213	9.2449
1	9.4213	9.2802
1	9.4213	9.3155
1	9.4213	9.3507
1	9.4566	9.386
1	9.4566	9.4213
1	9.4566	9.4566
1	9.4566	9.4919
1	9.4919	9.4919
1	9.4919	9.5272
1	9.4919	9.5625
1	9.4919	9.5977
1	9.5272	9.633
1	9.5272	9.6683
1	9.5272	9.7036
1	9.5272	9.7389
1	9.5625	9.7742
1	9.5625	9.8095
1	9.5625	9.8447
1	9.5625	9.88
1	9.5977	9.9153
1	9.5977	9.9506
1	9.5977	9.9859
1	9.5977	10.021
1	9.633	10.056
1	9.633	10.092
1	9.633	10.127
1	9.633	10.162
1	9.6683	10.198
1	9.6683	10.233
1	9.6683	10.268
1	9.6683	10.303
1	9.6683	10.339
1	9.7036	10.374
1	9.7036	10.409
1	9.7036	10.445
1	9.7036	10.48
1	9.7036	10.515
1	9.7389	10.55
1	9.7389	10.586
1	9.7389	10.621
1	9.7389	10.656
1	9.7389	10.692
1	9.7389	10.727
1	9.7389	10.762
1	9.7389	10.797
1	9.7742	10.833
1	9.7742	10.868
1	9.7742	10.903
1	9.7742	10.939
1	9.7742	10.974
1	9.7742	11.009
1	9.7742	11.044
1	9.7742	11.08
1	9.8095	11.115
1	9.8095	11.15
1	9.8095	11.186
1	9.8095	11.221
1	9.8095	11.256
1	9.8095	11.291
1	9.8095	11.327
1	9.8095	11.362
1	9.8095	11.397
1	9.8095	11.433
1	9.8095	11.468
1	9.8095	11.503
1	9.8447	11.538
1	9.8447	11.574
1	9.8447	11.609
1	9.8447	11.644
1	9.8447	11.68
1	9.8447	11.715
1	9.8447	11.75
1	9.8447	11.785
1	9.88	11.821
1	9.88	11.856
1	9.88	11.891
1	9.88	11.927
1	9.88	11.962
1	9.88	11.997
1	9.88	12.032
1	9.88	12.068
1	9.88	12.103
1	9.88	12.138
1	9.88	12.174
1	9.88	12.209
1	9.9153	12.244
1	9.9153	12.279
1	9.9153	12.315
1	9.9153	12.35
1	9.9153	12.385
1	9.9153	12.421
1	9.9506	12.456
1	9.9506	12.491
1	9.9506	12.526
1	9.9506	12.562
1	9.9506	12.597
1	9.9506	12.632
1	9.9506	12.668
1	9.9506	12.703
1	9.9506	12.738
1	9.9506	12.773
1	9.9506	12.809
1	9.9506	12.844
1	9.9506	12.879
1	9.9506	12.915
1	9.9506	12.95
1	9.9506	12.985
1	9.9859	13.02
1	9.9859	13.056
1	9.9859	13.091
1	9.9859	13.126
1	9.9859	13.162
1	9.9859	13.197
1	9.9859	13.232
1	9.9859	13.267
1	10.021	13.303
1	10.021	13.338
1	10.021	13.373
1	10.021	13.409
1	10.021	13.444
1	10.021	13.479
1	10.021	13.514
1	10.021	13.55
1	10.021	13.585
1	10.021	13.62
1	10.021	13.656
1	10.021	13.691
1	10.021	13.726
1	10.021	13.761
1	10.021	13.797
1	10.021	13.832
1	10.021	13.867
1	10.056	13.903
1	10.056	13.938
1	10.056	13.973
1	10.056	14.008
1	10.056	14.044
1	10.056	14.079
1	10.056	14.114
1	10.056	14.15
1	10.056	14.185
1	10.056	14.22
1	10.056	14.255
1	10.056	14.291
1	10.092	14.326
1	10.092	14.361
1	10.092	14.397
1	10.092	14.432
1	10.092	14.467
1	10.092	14.502
1	10.092	14.538
1	10.092	14.573
1	10.092	14.608
1	10.092	14.644
1	10.092	14.679
1	10.092	14.714
1	10.092	14.749
1	10.092	14.785
1	10.092	14.82
1	10.127	14.855
1	10.127	14.891
1	10.127	14.926
1	10.127	14.961
1	10.127	14.996
1	10.127	15.032
1	10.127	15.067
1	10.127	15.102
1	10.127	15.138
1	10.127	15.173
1	10.127	15.208
1	10.127	15.243
1	10.127	15.279
1	10.162	15.314
1	10.162	15.349
1	10.162	15.385
1	10.162	15.42
1	10.162	15.455
1	10.162	15.49
1	10.162	15.526
1	10.162	15.561
1	10.162	15.596
1	10.162	15.632
1	10.162	15.667
1	10.162	15.702
1	10.162	15.737
1	10.162	15.773
1	10.162	15.808
1	10.162	15.843
1	10.162	15.879
1	10.162	15.914
1	10.162	15.949
1	10.162	15.984
1	10.162	16.02
1	10.198	16.055
1	10.198	16.09
1	10.198	16.126
1	10.198	16.161
1	10.198	16.196
1	10.198	16.231
1	10.198	16.267
1	10.198	16.302
1	10.198	16.337
1	10.198	16.373
1	10.198	16.408
1	10.198	16.443
1	10.233	16.478
1	10.233	16.514
1	10.233	16.549
1	10.233	16.584
1	10.233	16.62
1	10.233	16.655
1	10.233	16.69
1	10.233	16.725
1	10.233	16.761
1	10.233	16.796
1	10.233	16.831
1	10.233	16.867
1	10.233	16.902
1	10.233	16.937
1	10.233	16.972
1	10.233	17.008
1	10.233	17.043
1	10.233	17.078
1	10.233	17.114
1	10.233	17.149
1	10.268	17.184
1	10.268	17.219
1	10.268	17.255
1	10.268	17.29
1	10.268	17.325
1	10.303	17.361
1	10.303	17.396
1	10.303	17.431
1	10.303	17.466
1	10.303	17.502
1	10.303	17.537
1	10.303	17.572
1	10.303	17.608
1	10.303	17.643
1	10.303	17.678
1	10.303	17.713
1	10.303	17.749
1	10.303	17.784
1	10.303	17.819
1	10.303	17.855
1	10.303	17.89
1	10.303	17.925
1	10.303	17.96
1	10.303	17.996
1	10.303	18.031
1	10.303	18.066
1	10.303	18.102
1	10.303	18.137
1	10.303	18.172
1	10.303	18.207
1	10.303	18.243
1	10.303	18.278
1	10.303	18.313
1	10.303	18.349
1	10.303	18.384
1	10.303	18.419
1	10.303	18.454
1	10.303	18.49
1	10.303	18.525
1	10.303	18.56
1	10.303	18.596
1	10.303	18.631
1	10.303	18.666
1	10.303	18.701
1	10.303	18.737
1	10.303	18.772
1	10.303	18.807
1	10.303	18.843
1	10.303	18.878
1	10.303	18.913
1	10.303	18.948
1	10.339	18.984
1	10.339	19.019
1	10.339	19.054
1	10.339	19.09
1	10.339	19.125
1	10.339	19.16
1	10.339	19.195
1	10.339	19.231
1	10.339	19.266
1	10.339	19.301
1	10.339	19.337
1	10.339	19.372
1	10.339	19.407
1	10.339	19.442
1	10.339	19.478
1	10.339	19.513
1	10.339	19.548
1	10.339	19.584
1	10.339	19.619
1	10.339	19.654
1	10.339	19.689
1	10.339	19.725
1	10.339	19.76
1	10.339	19.795
1	10.339	19.831
1	10.339	19.866
1	10.339	19.901
1	10.339	19.936
1	10.339	19.972
1	10.339	20.007
1	10.339	20.042
1	10.339	20.078
1	10.339	20.113
1	10.339	20.148
1	10.339	20.183
1	10.339	20.219
1	10.339	20.254
1	10.339	20.289
1	10.374	20.325
1	10.374	20.36
1	10.374	20.395
1	10.374	20.43
1	10.374	20.466
1	10.374	20.501
1	10.374	20.536
1	10.374	20.572
1	10.374	20.607
1	10.374	20.642
1	10.374	20.677
1	10.374	20.713
1	10.374	20.748
1	10.374	20.783
1	10.374	20.819
1	10.374	20.854
1	10.374	20.889
1	10.374	20.924
1	10.374	20.96
1	10.374	20.995
1	10.374	21.03
1	10.374	21.066
1	10.374	21.101
1	10.374	21.136
1	10.374	21.171
1	10.374	21.207
1	10.409	21.242
1	10.409	21.277
1	10.409	21.313
1	10.409	21.348
1	10.409	21.383
1	10.409	21.418
1	10.409	21.454
1	10.409	21.489
1	10.409	21.524
1	10.409	21.56
1	10.409	21.595
1	10.409	21.63
1	10.409	21.665
1	10.409	21.701
1	10.409	21.736
1	10.409	21.771
1	10.409	21.807
1	10.409	21.842
1	10.409	21.877
1	10.409	21.912
1	10.409	21.948
1	10.409	21.983
1	10.409	22.018
1	10.409	22.054
1	10.409	22.089
1	10.409	22.124
1	10.409	22.159
1	10.409	22.195
1	10.409	22.23
1	10.409	22.265
1	10.409	22.301
1	10.409	22.336
1	10.409	22.371
1	10.409	22.406
1	10.409	22.442
1	10.409	22.477
1	10.409	22.512
1	10.445	22.583
1	10.409	22.548
1	10.445	22.618
1	10.445	22.653
1	10.445	22.689
1	10.445	22.724
1	10.445	22.759
1	10.445	22.795
1	10.445	22.83
1	10.445	22.865
1	10.445	22.9
1	10.445	22.936
1	10.445	22.971
1	10.445	23.006
1	10.445	23.042
1	10.445	23.077
1	10.445	23.112
1	10.445	23.147
1	10.445	23.183
1	10.445	23.218
1	10.445	23.253
1	10.445	23.289
1	10.445	23.324
1	10.445	23.359
1	10.445	23.394
1	10.445	23.43
1	10.445	23.465
1	10.445	23.5
1	10.445	23.536
1	10.445	23.571
1	10.445	23.606
1	10.445	23.641
1	10.445	23.677
1	10.445	23.712
1	10.445	23.747
1	10.445	23.783
1	10.445	23.818
1	10.409	23.853
1	10.409	23.888
1	10.409	23.924
1	10.409	23.959
1	10.409	23.994
1	10.409	24.03
1	10.409	24.065
1	10.409	24.1
1	10.409	24.135
1	10.409	24.171
1	10.409	24.206
1	10.409	24.241
1	10.409	24.277
1	10.409	24.312
1	10.409	24.347
1	10.409	24.382
1	10.409	24.418
1	10.409	24.453
1	10.409	24.488
1	10.409	24.524
1	10.409	24.559
1	10.409	24.594
1	10.409	24.629
1	10.409	24.665
1	10.409	24.7
1	10.409	24.735
1	10.409	24.771
1	10.409	24.806
1	10.409	24.841
1	10.409	24.876
1	10.409	24.912
1	10.409	24.947
1	10.409	24.982
1	10.409	25.018
1	10.409	25.053
1	10.409	25.088
1	10.409	25.124
1	10.374	25.159
1	10.374	25.194
1	10.374	25.229
1	10.374	25.265
1	10.374	25.3
1	10.374	25.335
1	10.374	25.371
1	10.374	25.406
1	10.374	25.441
1	10.374	25.476
1	10.374	25.512
1	10.374	25.547
1	10.374	25.582
1	10.374	25.618
1	10.374	25.653
1	10.374	25.688
1	10.374	25.723
1	10.339	25.759
1	10.339	25.794
1	10.339	25.829
1	10.339	25.865
1	10.339	25.9
1	10.339	25.935
1	10.339	25.97
1	10.339	26.006
1	10.339	26.041
1	10.339	26.076
1	10.339	26.112
1	10.339	26.147
1	10.339	26.182
1	10.303	26.217
1	10.303	26.253
1	10.303	26.288
1	10.303	26.323
1	10.303	26.359
1	10.303	26.394
1	10.303	26.429
1	10.268	26.464
1	10.268	26.5
1	10.268	26.535
1	10.268	26.57
1	10.268	26.606
1	10.268	26.641
1	10.268	26.676
1	10.268	26.711
1	10.268	26.747
1	10.233	26.782
1	10.233	26.817
1	10.233	26.853
1	10.233	26.888
1	10.233	26.923
1	10.233	26.958
1	10.233	26.994
1	10.233	27.029
1	10.198	27.029
1	10.198	27.064
1	10.198	27.1
1	10.198	27.135
1	10.198	27.17
1	10.198	27.205
1	10.198	27.241
1	10.198	27.276
1	10.198	27.311
1	10.198	27.347
1	10.162	27.382
1	10.162	27.417
1	10.162	27.452
1	10.162	27.488
1	10.162	27.523
1	10.162	27.558
1	10.162	27.594
1	10.162	27.629
1	10.162	27.664
1	10.162	27.699
1	10.162	27.735
1	10.127	27.77
1	10.127	27.805
1	10.127	27.841
1	10.127	27.876
1	10.127	27.911
1	10.092	27.946
1	10.092	27.982
1	10.092	28.017
1	10.092	28.052
1	10.092	28.088
1	10.092	28.123
1	10.092	28.158
1	10.092	28.193
1	10.092	28.229
1	10.092	28.264
1	10.092	28.299
1	10.092	28.335
1	10.092	28.37
1	10.092	28.405
1	10.056	28.44
1	10.056	28.476
1	10.056	28.511
1	10.056	28.546
1	10.056	28.582
1	10.056	28.617
1	10.056	28.652
1	10.056	28.687
1	10.056	28.723
1	10.056	28.758
1	10.056	28.793
1	10.056	28.829
1	10.056	28.864
1	10.056	28.899
1	10.021	28.934
1	10.021	28.97
1	10.021	29.005
1	10.021	29.04
1	10.021	29.076
1	10.021	29.111
1	10.021	29.146
1	10.021	29.181
1	10.021	29.217
1	10.021	29.252
1	10.021	29.287
1	10.021	29.323
1	10.021	29.358
1	10.021	29.393
1	10.021	29.428
1	10.021	29.464
1	10.021	29.499
1	10.021	29.534
1	10.021	29.57
1	9.9859	29.605
1	9.9859	29.64
1	9.9859	29.675
1	9.9859	29.711
1	9.9859	29.746
1	9.9859	29.781
1	9.9859	29.817
1	9.9859	29.852
1	9.9859	29.887
1	9.9859	29.922
1	9.9859	29.958
1	9.9859	29.993
1	9.9506	30.028
1	9.9506	30.064
1	9.9506	30.099
1	9.9506	30.134
1	9.9506	30.169
1	9.9506	30.205
1	9.9506	30.24
1	9.9506	30.275
1	9.9506	30.311
1	9.9506	30.346
1	9.9506	30.381
1	9.9506	30.416
1	9.9153	30.452
1	9.9153	30.487
1	9.9153	30.522
1	9.9153	30.558
1	9.9153	30.593
1	9.9153	30.628
1	9.9153	30.663
1	9.88	30.699
1	9.88	30.734
1	9.88	30.769
1	9.88	30.805
1	9.88	30.84
1	9.8447	30.875
1	9.8447	30.91
1	9.8447	30.946
1	9.8447	30.981
1	9.8447	31.016
1	9.8095	31.052
1	9.8095	31.087
1	9.8095	31.122
1	9.8095	31.157
1	9.8095	31.193
1	9.8095	31.228
1	9.7742	31.263
1	9.7742	31.299
1	9.7742	31.334
1	9.7742	31.369
1	9.7742	31.404
1	9.7742	31.44
1	9.7742	31.475
1	9.7742	31.51
1	9.7742	31.546
1	9.7389	31.581
1	9.7389	31.616
1	9.7389	31.651
1	9.7389	31.687
1	9.7389	31.722
1	9.7389	31.757
1	9.7389	31.793
1	9.7389	31.828
1	9.7389	31.863
1	9.7389	31.898
1	9.7389	31.934
1	9.7389	31.969
1	9.7389	32.004
1	9.7389	32.04
1	9.7389	32.075
1	9.7389	32.11
1	9.7036	32.145
1	9.7036	32.181
1	9.7036	32.216
1	9.7036	32.251
1	9.7036	32.287
1	9.7036	32.322
1	9.7036	32.357
1	9.7036	32.392
1	9.7036	32.428
1	9.6683	32.463
1	9.6683	32.498
1	9.6683	32.534
1	9.6683	32.569
1	9.6683	32.604
1	9.6683	32.639
1	9.6683	32.675
1	9.6683	32.71
1	9.6683	32.745
1	9.6683	32.781
1	9.633	32.816
1	9.633	32.851
1	9.633	32.886
1	9.633	32.922
1	9.633	32.957
1	9.633	32.992
1	9.633	33.028
1	9.633	33.063
1	9.5977	33.098
1	9.5977	33.133
1	9.5977	33.169
1	9.5977	33.204
1	9.5977	33.239
1	9.5977	33.275
1	9.5977	33.31
1	9.5625	33.345
1	9.5625	33.38
1	9.5625	33.416
1	9.5625	33.451
1	9.5625	33.486
1	9.5272	33.486
1	9.5272	33.522
1	9.5272	33.557
1	9.5272	33.592
1	9.4919	33.627
1	9.4919	33.663
1	9.4919	33.698
1	9.4919	33.733
1	9.4919	33.769
1	9.4919	33.804
1	9.4566	33.839
1	9.4566	33.874
1	9.4566	33.91
1	9.4213	33.945
1	9.4213	33.98
1	9.4213	34.016
1	9.4213	34.051
1	9.4213	34.086
1	9.386	34.121
1	9.386	34.157
1	9.386	34.192
1	9.386	34.227
1	9.3507	34.263
1	9.3507	34.298
1	9.3507	34.333
1	9.3155	34.368
1	9.3155	34.404
1	9.3155	34.439
1	9.2802	34.474
1	9.2802	34.51
1	9.2802	34.545
1	9.2802	34.58
1	9.2802	34.615
1	9.2802	34.651
1	9.2802	34.686
1	9.2449	34.721
1	9.2449	34.757
1	9.2449	34.792
1	9.2449	34.827
1	9.2096	34.827
1	9.2096	34.862
1	9.2096	34.898
1	9.1743	34.933
1	9.1743	34.968
1	9.1743	35.004
1	9.1743	35.039
1	9.139	35.074
1	9.139	35.109
1	9.139	35.145
1	9.1037	35.18
1	9.1037	35.215
1	9.1037	35.251
1	9.1037	35.286
1	9.0685	35.321
1	9.0685	35.356
1	9.0685	35.392
1	9.0332	35.392
1	9.0332	35.427
1	9.0332	35.462
1	9.0332	35.498
1	8.9979	35.498
1	8.9979	35.533
1	8.9979	35.568
1	8.9626	35.603
1	8.9626	35.639
1	8.9626	35.674
1	8.9273	35.674
1	8.9273	35.709
1	8.9273	35.745
1	8.892	35.745
1	8.892	35.78
1	8.892	35.815
1	8.8567	35.815
1	8.8567	35.85
1	8.8567	35.886
1	8.8215	35.886
1	8.8215	35.921
1	8.8215	35.956
1	8.7862	35.956
1	8.7862	35.992
1	8.7509	35.992
1	8.7509	36.027
1	8.7509	36.062
1	8.7156	36.062
1	8.7156	36.097
1	8.6803	36.097
1	8.6803	36.133
1	8.645	36.133
1	8.645	36.168
1	8.645	36.203
1	8.6097	36.203
1	8.6097	36.239
1	8.5745	36.239
1	8.5745	36.274
1	8.5392	36.274
1	8.5392	36.309
1	8.5039	36.309
1	8.5039	36.344
1	8.5039	36.38
1	8.4686	36.38
1	8.4686	36.415
1	8.4333	36.415
1	8.4333	36.45
1	8.398	36.45
1	8.398	36.486
1	8.3627	36.486
1	8.3627	36.521
1	8.3275	36.521
1	8.3275	36.556
1	8.2922	36.556
1	8.2922	36.591
1	8.2569	36.591
1	8.2216	36.627
1	8.1863	36.627
1	8.151	36.627
1	8.1157	36.627
1	8.0805	36.627
1	8.0452	36.627
1	8.0099	36.627
1	7.9746	36.627
1	7.9746	36.591
1	7.9393	36.591
1	7.9393	36.556
1	7.904	36.556
1	7.904	36.521
1	7.8687	36.486
1	7.8687	36.45
1	7.8335	36.415
1	7.8335	36.38
1	7.7982	36.344
1	7.7982	36.309
1	7.7629	36.309
1	7.7629	36.274
1	7.7629	36.239
1	7.7276	36.239
1	7.7276	36.203
1	7.6923	36.203
1	7.6923	36.168
1	7.657	36.168
1	7.657	36.133
1	7.6217	36.133
1	7.6217	36.097
1	7.5865	36.097
1	7.5865	36.062
1	7.5512	36.062
1	7.5512	36.027
1	7.5159	36.027
1	7.5159	35.992
1	7.4806	35.992
1	7.4453	35.992
1	7.4453	35.956
1	7.41	35.956
1	7.41	35.921
1	7.3747	35.921
1	7.3747	35.886
1	7.3394	35.886
1	7.3394	35.85
1	7.3042	35.85
1	7.3042	35.815
1	7.2689	35.815
1	7.2689	35.78
1	7.2336	35.78
1	7.2336	35.745
1	7.1983	35.709
1	7.1983	35.674
1	7.163	35.674
1	7.163	35.639
1	7.1277	35.639
1	7.1277	35.603
1	7.0924	35.603
1	7.0924	35.568
1	7.0572	35.568
1	7.0572	35.533
1	7.0219	35.533
1	7.0219	35.498
1	6.9866	35.498
1	6.9866	35.462
1	6.9513	35.427
1	6.9513	35.392
1	6.916	35.392
1	6.916	35.356
1	6.8807	35.321
1	6.8807	35.286
1	6.8454	35.286
1	6.8454	35.251
1	6.8454	35.215
1	6.8102	35.215
1	6.8102	35.18
1	6.7749	35.18
1	6.7749	35.145
1	6.7396	35.145
1	6.7396	35.109
1	6.7043	35.074
1	6.7043	35.039
1	6.669	35.039
1	6.669	35.004
1	6.6337	35.004
1	6.6337	34.968
1	6.6337	34.933
1	6.5984	34.933
1	6.5984	34.898
1	6.5984	34.862
1	6.5632	34.862
1	6.5632	34.827
1	6.5632	34.792
1	6.5279	34.792
1	6.5279	34.757
1	6.5279	34.721
1	6.4926	34.721
1	6.4926	34.686
1	6.4573	34.651
1	6.4573	34.615
1	6.422	34.58
1	6.422	34.545
1	6.422	34.51
1	6.422	34.474
1	6.422	34.439
1	6.3867	34.404
1	6.3867	34.368
1	6.3867	34.333
1	6.3867	34.298
1	6.3514	34.298
1	6.3514	34.263
1	6.3514	34.227
1	6.3162	34.192
1	6.3162	34.157
1	6.3162	34.121
1	6.2809	34.121
1	6.2809	34.086
1	6.2809	34.051
1	6.2809	34.016
1	6.2456	33.98
1	6.2456	33.945
1	6.2456	33.91
1	6.2456	33.874
1	6.2456	33.839
1	6.2103	33.804
1	6.2103	33.769
1	6.2103	33.733
1	6.2103	33.698
1	6.2103	33.663
1	6.2103	33.627
1	6.2103	33.592
1	6.2103	33.557
1	6.175	33.557
1	6.175	33.522
1	6.175	33.486
1	6.175	33.451
1	6.1397	33.416
1	6.1397	33.38
1	6.1397	33.345
1	6.1397	33.31
1	6.1397	33.275
1	6.1044	33.239
1	6.1044	33.204
1	6.1044	33.169
1	6.1044	33.133
1	6.1044	33.098
1	6.1044	33.063
1	6.1044	33.028
1	6.1044	32.992
1	6.1044	32.957
1	6.1044	32.922
1	6.1044	32.886
1	6.1044	32.851
1	6.1044	32.816
1	6.1044	32.781
1	6.0692	32.745
1	6.0692	32.71
1	6.0692	32.675
1	6.0692	32.639
1	6.0692	32.604
1	6.0339	32.569
1	6.0339	32.534
1	6.0339	32.498
1	6.0339	32.463
1	5.9986	32.428
1	5.9986	32.392
1	5.9986	32.357
1	5.9986	32.322
1	5.9986	32.287
1	5.9633	32.287
1	5.9633	32.251
1	5.9633	32.216
1	5.9633	32.181
1	5.9633	32.145
1	5.9633	32.11
1	5.9633	32.075
1	5.9633	32.04
1	5.9633	32.004
1	5.9633	31.969
1	5.9633	31.934
1	5.9633	31.898
1	5.9633	31.863
1	5.9633	31.828
1	5.9633	31.793
1	5.9633	31.757
1	5.9633	31.722
1	5.9633	31.687
1	5.9633	31.651
1	5.9633	31.616
1	5.9633	31.581
1	5.9633	31.546
1	5.9633	31.51
1	5.9633	31.475
1	5.9633	31.44
1	5.9633	31.404
1	5.928	31.404
1	5.928	31.369
1	5.928	31.334
1	5.928	31.299
1	5.928	31.263
1	5.928	31.228
1	5.928	31.193
1	5.8927	31.157
1	5.8927	31.122
1	5.8927	31.087
1	5.8927	31.052
1	5.8927	31.016
1	5.8927	30.981
1	5.8927	30.946
1	5.8927	30.91
1	5.8927	30.875
1	5.8927	30.84
1	5.8574	30.805
1	5.8574	30.769
1	5.8574	30.734
1	5.8574	30.699
1	5.8574	30.663
1	5.8574	30.628
1	5.8574	30.593
1	5.8574	30.558
1	5.8574	30.522
1	5.8574	30.487
1	5.8574	30.452
1	5.8574	30.416
1	5.8222	30.381
1	5.8222	30.346
1	5.8222	30.311
1	5.8222	30.275
1	5.8222	30.24
1	5.8222	30.205
1	5.7869	30.169
1	5.7869	30.134
1	5.7869	30.099
1	5.7869	30.064
1	5.7869	30.028
1	5.7869	29.993
1	5.7869	29.958
1	5.7869	29.922
1	5.7869	29.887
1	5.7869	29.852
1	5.7516	29.817
1	5.7516	29.781
1	5.7516	29.746
1	5.7516	29.711
1	5.7516	29.675
1	5.7516	29.64
1	5.7516	29.605
1	5.7516	29.57
1	5.7516	29.534
1	5.7516	29.499
1	5.7516	29.464
1	5.7516	29.428
1	5.7516	29.393
1	5.7516	29.358
1	5.7516	29.323
1	5.7516	29.287
1	5.7516	29.252
1	5.7516	29.217
1	5.7516	29.181
1	5.7516	29.146
1	5.7516	29.111
1	5.7163	29.076
1	5.7163	29.04
1	5.7163	29.005
1	5.7163	28.97
1	5.7163	28.934
1	5.7163	28.899
1	5.7163	28.864
1	5.7163	28.829
1	5.7163	28.793
1	5.7163	28.758
1	5.7163	28.723
1	5.7163	28.687
1	5.7163	28.652
1	5.7163	28.617
1	5.7163	28.582
1	5.7163	28.546
1	5.7163	28.511
1	5.7163	28.476
1	5.7163	28.44
1	5.7163	28.405
1	5.7163	28.37
1	5.7163	28.335
1	5.7163	28.299
1	5.7163	28.264
1	5.7163	28.229
1	5.7163	28.193
1	5.7163	28.158
1	5.7163	28.123
1	5.7163	28.088
1	5.7163	28.052
1	5.7163	28.017
1	5.7163	27.982
1	5.7163	27.946
1	5.7163	27.911
1	5.7163	27.876
1	5.7163	27.841
1	5.7163	27.805
1	5.7163	27.77
1	5.7163	27.735
1	5.7163	27.699
1	5.7163	27.664
1	5.7163	27.629
1	5.7163	27.594
1	5.7163	27.558
1	5.7163	27.523
1	5.7163	27.488
1	5.7163	27.452
1	5.7163	27.417
1	5.7163	27.382
1	5.7163	27.347
1	5.7163	27.311
1	5.7163	27.276
1	5.7163	27.241
1	5.7163	27.205
1	5.7163	27.17
1	5.7163	27.135
1	5.7163	27.1
1	5.7163	27.064
1	5.7163	27.029
1	5.7163	26.994
1	5.7163	26.958
1	5.681	26.923
1	5.681	26.888
1	5.681	26.853
1	5.681	26.817
1	5.681	26.782
1	5.681	26.747
1	5.681	26.711
1	5.681	26.676
1	5.681	26.641
1	5.681	26.606
1	5.6457	26.57
1	5.6457	26.535
1	5.6457	26.5
1	5.6457	26.464
1	5.6457	26.429
1	5.6457	26.394
1	5.6457	26.359
1	5.6457	26.323
1	5.6457	26.288
1	5.6457	26.253
1	5.6457	26.217
1	5.6457	26.182
1	5.6457	26.147
1	5.6457	26.112
1	5.6457	26.076
1	5.6457	26.041
1	5.6457	26.006
1	5.6457	25.97
1	5.6457	25.935
1	5.6457	25.9
1	5.6457	25.865
1	5.6457	25.829
1	5.6457	25.794
1	5.6457	25.759
1	5.6457	25.723
1	5.6457	25.688
1	5.6457	25.653
1	5.6457	25.618
1	5.6457	25.582
1	5.6457	25.547
1	5.6457	25.512
1	5.6457	25.476
1	5.6457	25.441
1	5.6457	25.406
1	5.6457	25.371
1	5.6457	25.335
1	5.6457	25.3
1	5.6457	25.265
1	5.681	25.159
1	5.6457	25.229
1	5.681	25.124
1	5.6457	25.194
1	5.681	25.088
1	5.681	25.053
1	5.681	25.018
1	5.681	24.982
1	5.681	24.947
1	5.681	24.912
1	5.681	24.876
1	5.681	24.841
1	5.681	24.806
1	5.681	24.771
1	5.681	24.735
1	5.681	24.7
1	5.681	24.665
1	5.681	24.629
1	5.681	24.594
1	5.681	24.559
1	5.681	24.524
1	5.681	24.488
1	5.681	24.453
1	5.681	24.418
1	5.681	24.382
1	5.681	24.347
1	5.681	24.312
1	5.7163	24.241
1	5.681	24.277
1	5.7163	24.206
1	5.7163	24.171
1	5.7163	24.135
1	5.7163	24.1
1	5.7163	24.065
1	5.7163	24.03
1	5.7163	23.994
1	5.7163	23.959
1	5.7163	23.924
1	5.7163	23.888
1	5.7163	23.853
1	5.7163	23.818
1	5.7163	23.783
1	5.7163	23.747
1	5.7163	23.712
1	5.7163	23.677
1	5.7163	23.641
1	5.7163	23.606
1	5.7163	23.571
1	5.7163	23.536
1	5.7163	23.5
1	5.7163	23.465
1	5.7163	23.43
1	5.7163	23.394
1	5.7163	23.359
1	5.7163	23.324
1	5.7163	23.289
1	5.7163	23.253
1	5.7163	23.218
1	5.7163	23.183
1	5.681	23.147
1	5.681	23.112
1	5.681	23.077
1	5.681	23.042
1	5.681	23.006
1	5.681	22.971
1	5.681	22.936
1	5.681	22.9
1	5.681	22.865
1	5.681	22.83
1	5.681	22.795
1	5.681	22.759
1	5.681	22.724
1	5.681	22.689
1	5.681	22.653
1	5.681	22.618
1	5.681	22.583
1	5.681	22.548
1	5.681	22.512
1	5.681	22.477
1	5.681	22.442
1	5.681	22.406
1	5.681	22.371
1	5.681	22.336
1	5.681	22.301
1	5.681	22.265
1	5.681	22.23
1	5.681	22.195
1	5.681	22.159
1	5.681	22.124
1	5.681	22.089
1	5.681	22.054
1	5.681	22.018
1	5.681	21.983
1	5.681	21.948
1	5.681	21.912
1	5.681	21.877
1	5.681	21.842
1	5.681	21.807
1	5.681	21.771
1	5.681	21.736
1	5.681	21.701
1	5.681	21.665
1	5.681	21.63
1	5.681	21.595
1	5.681	21.56
1	5.681	21.524
1	5.681	21.489
1	5.681	21.454
1	5.681	21.418
1	5.681	21.383
1	5.681	21.348
1	5.681	21.313
1	5.681	21.277
1	5.681	21.242
1	5.681	21.207
1	5.681	21.171
1	5.681	21.136
1	5.681	21.101
1	5.681	21.066
1	5.681	21.03
1	5.681	20.995
1	5.681	20.96
1	5.681	20.924
1	5.681	20.889
1	5.681	20.854
1	5.681	20.819
1	5.681	20.783
1	5.681	20.748
1	5.681	20.713
1	5.681	20.677
1	5.681	20.642
1	5.681	20.607
1	5.681	20.572
1	5.681	20.536
1	5.681	20.501
1	5.7163	20.466
1	5.7163	20.43
1	5.7163	20.395
1	5.7163	20.36
1	5.7163	20.325
1	5.7163	20.289
1	5.7163	20.254
1	5.7163	20.219
1	5.7163	20.183
1	5.7163	20.148
1	5.7163	20.113
1	5.7516	20.078
2	14.397	22.548
2	14.397	22.512
2	14.397	22.477
2	14.397	22.442
2	14.397	22.406
2	14.397	22.371
2	14.397	22.336
2	14.397	22.301
2	14.397	22.265
2	14.397	22.23
2	14.397	22.195
2	14.397	22.159
2	14.397	22.124
2	14.397	22.089
2	14.397	22.054
2	14.397	22.018
2	14.397	21.983
2	14.397	21.948
[truncated: 444,908+ more rows]

## Sheet: Table S2
Table S2. Leaf boundary coordinates for Indocalamus longiauritus.
Code	x	y
1	4.3754	21.171
1	4.3754	21.136
1	4.3754	21.101
1	4.3754	21.066
1	4.3754	21.03
1	4.3754	20.995
1	4.3754	20.96
1	4.3754	20.924
1	4.3754	20.889
1	4.3754	20.854
1	4.3754	20.819
1	4.3754	20.783
1	4.3754	20.748
1	4.3754	20.713
1	4.3754	20.677
1	4.3754	20.642
1	4.3754	20.607
1	4.3754	20.572
1	4.3754	20.536
1	4.3754	20.501
1	4.3754	20.466
1	4.3754	20.43
1	4.3754	20.395
1	4.3754	20.36
1	4.3754	20.325
1	4.3754	20.289
1	4.3754	20.254
1	4.3754	20.219
1	4.3754	20.183
1	4.3754	20.148
1	4.3754	20.113
1	4.3754	20.078
1	4.3754	20.042
1	4.3754	20.007
1	4.3754	19.972
1	4.3754	19.936
1	4.3754	19.901
1	4.3754	19.866
1	4.3754	19.831
1	4.3754	19.795
1	4.3754	19.76
1	4.3754	19.725
1	4.3754	19.689
1	4.3754	19.654
1	4.3754	19.619
1	4.3754	19.584
1	4.3754	19.548
1	4.3754	19.513
1	4.3754	19.478
1	4.3754	19.442
1	4.3754	19.407
1	4.3754	19.372
1	4.3754	19.337
1	4.3754	19.301
1	4.3754	19.266
1	4.3754	19.231
1	4.3754	19.195
1	4.3754	19.16
1	4.3754	19.125
1	4.3754	19.09
1	4.3754	19.054
1	4.3754	19.019
1	4.3754	18.984
1	4.3754	18.948
1	4.4107	18.913
1	4.4107	18.878
1	4.4107	18.843
1	4.4107	18.807
1	4.4107	18.772
1	4.4107	18.737
1	4.4107	18.701
1	4.4107	18.666
1	4.4107	18.631
1	4.4107	18.596
1	4.4107	18.56
1	4.4107	18.525
1	4.4107	18.49
1	4.4107	18.454
1	4.4107	18.419
1	4.4107	18.384
1	4.4107	18.349
1	4.4107	18.313
1	4.4107	18.278
1	4.4107	18.243
1	4.4107	18.207
1	4.4107	18.172
1	4.4107	18.137
1	4.4107	18.102
1	4.446	18.066
1	4.446	18.031
1	4.446	17.996
1	4.446	17.96
1	4.446	17.925
1	4.446	17.89
1	4.446	17.855
1	4.446	17.819
1	4.446	17.784
1	4.446	17.749
1	4.446	17.713
1	4.446	17.678
1	4.446	17.643
1	4.446	17.608
1	4.446	17.572
1	4.446	17.537
1	4.446	17.502
1	4.4813	17.466
1	4.4813	17.431
1	4.4813	17.396
1	4.4813	17.361
1	4.4813	17.325
1	4.4813	17.29
1	4.4813	17.255
1	4.4813	17.219
1	4.4813	17.184
1	4.4813	17.149
1	4.4813	17.114
1	4.4813	17.078
1	4.4813	17.043
1	4.4813	17.008
1	4.4813	16.972
1	4.4813	16.937
1	4.4813	16.902
1	4.4813	16.867
1	4.4813	16.831
1	4.4813	16.796
1	4.5166	16.761
1	4.5166	16.725
1	4.5166	16.69
1	4.5166	16.655
1	4.5166	16.62
1	4.5166	16.584
1	4.5166	16.549
1	4.5166	16.514
1	4.5166	16.478
1	4.5166	16.443
1	4.5166	16.408
1	4.5166	16.373
1	4.5166	16.337
1	4.5166	16.302
1	4.5166	16.267
1	4.5166	16.231
1	4.5166	16.196
1	4.5519	16.161
1	4.5519	16.126
1	4.5519	16.09
1	4.5519	16.055
1	4.5519	16.02
1	4.5519	15.984
1	4.5519	15.949
1	4.5519	15.914
1	4.5519	15.879
1	4.5872	15.843
1	4.5872	15.808
1	4.5872	15.773
1	4.5872	15.737
1	4.5872	15.702
1	4.5872	15.667
1	4.5872	15.632
1	4.5872	15.596
1	4.5872	15.561
1	4.6224	15.526
1	4.6224	15.49
1	4.6224	15.455
1	4.6224	15.42
1	4.6224	15.385
1	4.6224	15.349
1	4.6224	15.314
1	4.6577	15.279
1	4.6577	15.243
1	4.6577	15.208
1	4.6577	15.173
1	4.6577	15.138
1	4.6577	15.102
1	4.6577	15.067
1	4.6577	15.032
1	4.693	14.996
1	4.693	14.961
1	4.693	14.926
1	4.693	14.891
1	4.693	14.855
1	4.693	14.82
1	4.693	14.785
1	4.693	14.749
1	4.7283	14.714
1	4.7283	14.679
1	4.7283	14.644
1	4.7283	14.608
1	4.7283	14.573
1	4.7283	14.538
1	4.7283	14.502
1	4.7283	14.467
1	4.7636	14.432
1	4.7636	14.397
1	4.7636	14.361
1	4.7636	14.326
1	4.7636	14.291
1	4.7636	14.255
1	4.7636	14.22
1	4.7989	14.185
1	4.7989	14.15
1	4.7989	14.114
1	4.7989	14.079
1	4.7989	14.044
1	4.7989	14.008
1	4.7989	13.973
1	4.7989	13.938
1	4.8342	13.938
1	4.8342	13.903
1	4.8342	13.867
1	4.8342	13.832
1	4.8342	13.797
1	4.8342	13.761
1	4.8342	13.726
1	4.8694	13.691
1	4.8694	13.656
1	4.8694	13.62
1	4.8694	13.585
1	4.8694	13.55
1	4.8694	13.514
1	4.8694	13.479
1	4.8694	13.444
1	4.9047	13.444
1	4.9047	13.409
1	4.9047	13.373
1	4.9047	13.338
1	4.9047	13.303
1	4.9047	13.267
1	4.9047	13.232
1	4.94	13.197
1	4.94	13.162
1	4.94	13.126
1	4.94	13.091
1	4.94	13.056
1	4.94	13.02
1	4.94	12.985
1	4.9753	12.95
1	4.9753	12.915
1	4.9753	12.879
1	4.9753	12.844
1	4.9753	12.809
1	4.9753	12.773
1	4.9753	12.738
1	4.9753	12.703
1	5.0106	12.668
1	5.0106	12.632
1	5.0106	12.597
1	5.0106	12.562
1	5.0106	12.526
1	5.0106	12.491
1	5.0459	12.491
1	5.0459	12.456
1	5.0459	12.421
1	5.0459	12.385
1	5.0459	12.35
1	5.0459	12.315
1	5.0459	12.279
1	5.0459	12.244
1	5.0459	12.209
1	5.0812	12.174
1	5.0812	12.138
1	5.0812	12.103
1	5.0812	12.068
1	5.0812	12.032
1	5.0812	11.997
1	5.0812	11.962
1	5.1164	11.927
1	5.1164	11.891
1	5.1164	11.856
1	5.1164	11.821
1	5.1164	11.785
1	5.1164	11.75
1	5.1164	11.715
1	5.1164	11.68
1	5.1164	11.644
1	5.1517	11.609
1	5.1517	11.574
1	5.1517	11.538
1	5.1517	11.503
1	5.1517	11.468
1	5.187	11.433
1	5.187	11.397
1	5.187	11.362
1	5.187	11.327
1	5.187	11.291
1	5.187	11.256
1	5.187	11.221
1	5.187	11.186
1	5.187	11.15
1	5.2223	11.115
1	5.2223	11.08
1	5.2223	11.044
1	5.2223	11.009
1	5.2223	10.974
1	5.2576	10.939
1	5.2576	10.903
1	5.2576	10.868
1	5.2576	10.833
1	5.2576	10.797
1	5.2576	10.762
1	5.2576	10.727
1	5.2929	10.692
1	5.2929	10.656
1	5.2929	10.621
1	5.2929	10.586
1	5.2929	10.55
1	5.2929	10.515
1	5.3282	10.48
1	5.3282	10.445
1	5.3282	10.409
1	5.3282	10.374
1	5.3282	10.339
1	5.3282	10.303
1	5.3282	10.268
1	5.3634	10.268
1	5.3634	10.233
1	5.3634	10.198
1	5.3634	10.162
1	5.3634	10.127
1	5.3987	10.092
1	5.3987	10.056
1	5.3987	10.021
1	5.3987	9.9859
1	5.3987	9.9506
1	5.3987	9.9153
1	5.3987	9.88
1	5.434	9.8447
1	5.434	9.8095
1	5.434	9.7742
1	5.434	9.7389
1	5.434	9.7036
1	5.4693	9.6683
1	5.4693	9.633
1	5.4693	9.5977
1	5.4693	9.5625
1	5.4693	9.5272
1	5.4693	9.4919
1	5.5046	9.4566
1	5.5046	9.4213
1	5.5046	9.386
1	5.5046	9.3507
1	5.5046	9.3155
1	5.5046	9.2802
1	5.5046	9.2449
1	5.5399	9.2449
1	5.5399	9.2096
1	5.5399	9.1743
1	5.5399	9.139
1	5.5399	9.1037
1	5.5399	9.0685
1	5.5752	9.0685
1	5.5752	9.0332
1	5.5752	8.9979
1	5.5752	8.9626
1	5.5752	8.9273
1	5.6104	8.892
1	5.6104	8.8567
1	5.6104	8.8215
1	5.6104	8.7862
1	5.6104	8.7509
1	5.6457	8.7509
1	5.6457	8.7156
1	5.6457	8.6803
1	5.6457	8.645
1	5.6457	8.6097
1	5.681	8.5745
1	5.681	8.5392
1	5.681	8.5039
1	5.681	8.4686
1	5.681	8.4333
1	5.681	8.398
1	5.7163	8.3627
1	5.7163	8.3275
1	5.7163	8.2922
1	5.7163	8.2569
1	5.7163	8.2216
1	5.7516	8.1863
1	5.7516	8.151
1	5.7516	8.1157
1	5.7516	8.0805
1	5.7516	8.0452
1	5.7869	8.0452
1	5.7869	8.0099
1	5.7869	7.9746
1	5.7869	7.9393
1	5.7869	7.904
1	5.8222	7.904
1	5.8222	7.8687
1	5.8222	7.8335
1	5.8222	7.7982
1	5.8574	7.7629
1	5.8574	7.7276
1	5.8574	7.6923
1	5.8927	7.657
1	5.8927	7.6217
1	5.8927	7.5865
1	5.928	7.5512
1	5.928	7.5159
1	5.928	7.4806
1	5.928	7.4453
1	5.9633	7.4453
1	5.9633	7.41
1	5.9633	7.3747
1	5.9633	7.3394
1	5.9986	7.3394
1	5.9986	7.3042
1	5.9986	7.2689
1	6.0339	7.2336
1	6.0339	7.1983
1	6.0339	7.163
1	6.0692	7.163
1	6.0692	7.1277
1	6.0692	7.0924
1	6.0692	7.0572
1	6.1044	7.0572
1	6.1044	7.0219
1	6.1044	6.9866
1	6.1397	6.9513
1	6.1397	6.916
1	6.1397	6.8807
1	6.175	6.8454
1	6.175	6.8102
1	6.175	6.7749
1	6.2103	6.7396
1	6.2103	6.7043
1	6.2103	6.669
1	6.2456	6.6337
1	6.2456	6.5984
1	6.2809	6.5632
1	6.2809	6.5279
1	6.2809	6.4926
1	6.3162	6.4926
1	6.3162	6.4573
1	6.3162	6.422
1	6.3514	6.3867
1	6.3514	6.3514
1	6.3514	6.3162
1	6.3867	6.2809
1	6.3867	6.2456
1	6.3867	6.2103
1	6.422	6.2103
1	6.422	6.175
1	6.422	6.1397
1	6.422	6.1044
1	6.4573	6.1044
1	6.4573	6.0692
1	6.4573	6.0339
1	6.4926	5.9986
1	6.4926	5.9633
1	6.4926	5.928
1	6.5279	5.928
1	6.5279	5.8927
1	6.5279	5.8574
1	6.5632	5.8222
1	6.5632	5.7869
1	6.5632	5.7516
1	6.5984	5.7163
1	6.5984	5.681
1	6.5984	5.6457
1	6.6337	5.6457
1	6.6337	5.6104
1	6.6337	5.5752
1	6.669	5.5399
1	6.669	5.5046
1	6.669	5.4693
1	6.7043	5.434
1	6.7043	5.3987
1	6.7043	5.3634
1	6.7396	5.3282
1	6.7396	5.2929
1	6.7396	5.2576
1	6.7749	5.2576
1	6.7749	5.2223
1	6.7749	5.187
1	6.7749	5.1517
1	6.8102	5.1517
1	6.8102	5.1164
1	6.8102	5.0812
1	6.8454	5.0459
1	6.8454	5.0106
1	6.8454	4.9753
1	6.8807	4.94
1	6.8807	4.9047
1	6.8807	4.8694
1	6.916	4.8694
1	6.916	4.8342
1	6.916	4.7989
1	6.9513	4.7989
1	6.9513	4.7636
1	6.9513	4.7283
1	6.9866	4.7283
1	6.9866	4.693
1	6.9866	4.6577
1	6.9866	4.6224
1	7.0219	4.5872
1	7.0219	4.5519
1	7.0219	4.5166
1	7.0219	4.4813
1	7.0572	4.4813
1	7.0572	4.446
1	7.0572	4.4107
1	7.0924	4.3754
1	7.0924	4.3402
1	7.0924	4.3049
1	7.0924	4.2696
1	7.1277	4.2343
1	7.1277	4.199
1	7.1277	4.1637
1	7.1277	4.1284
1	7.163	4.1284
1	7.163	4.0932
1	7.163	4.0579
1	7.1983	4.0226
1	7.1983	3.9873
1	7.1983	3.952
1	7.1983	3.9167
1	7.1983	3.8814
1	7.2336	3.8814
1	7.2336	3.8462
1	7.2336	3.8109
1	7.2336	3.7756
1	7.2689	3.7403
1	7.2689	3.705
1	7.2689	3.6697
1	7.2689	3.6344
1	7.3042	3.5992
1	7.3042	3.5639
1	7.3042	3.5286
1	7.3042	3.4933
1	7.3394	3.458
1	7.3394	3.4227
1	7.3394	3.3874
1	7.3747	3.3522
1	7.3747	3.3169
1	7.3747	3.2816
1	7.41	3.2816
1	7.41	3.2463
1	7.41	3.211
1	7.4453	3.1052
1	7.4453	3.1404
1	7.4453	3.1757
1	7.4806	3.0346
1	7.4806	3.0699
1	7.4806	3.1052
1	7.5159	2.8934
1	7.5159	2.9287
1	7.5159	2.964
1	7.5159	2.9993
1	7.5512	2.7876
1	7.5512	2.8229
1	7.5512	2.8582
1	7.5865	2.6464
1	7.5865	2.6817
1	7.5865	2.717
1	7.5865	2.7523
1	7.6217	2.5053
1	7.6217	2.5406
1	7.6217	2.5759
1	7.6217	2.6112
1	7.657	2.3641
1	7.657	2.3994
1	7.657	2.4347
1	7.657	2.47
1	7.6923	2.1171
1	7.6923	2.1524
1	7.6923	2.1877
1	7.6923	2.223
1	7.6923	2.2583
1	7.6923	2.2936
1	7.6923	2.3289
1	7.7276	1.6937
1	7.7276	1.729
1	7.7276	1.7643
1	7.7276	1.7996
1	7.7276	1.8349
1	7.7276	1.8701
1	7.7276	1.9054
1	7.7276	1.9407
1	7.7276	1.976
1	7.7276	2.0113
1	7.7276	2.0466
1	7.7276	2.0819
1	7.7629	1.235
1	7.7629	1.2703
1	7.7629	1.3056
1	7.7629	1.3409
1	7.7629	1.3761
1	7.7629	1.4114
1	7.7629	1.4467
1	7.7629	1.482
1	7.7629	1.5173
1	7.7629	1.5526
1	7.7629	1.5879
1	7.7629	1.6231
1	7.7629	1.6584
1	7.7982	1.0939
1	7.7982	1.1291
1	7.7982	1.1644
1	7.7982	1.1997
1	7.8335	1.0586
1	7.8335	1.0939
1	7.8687	1.0233
1	7.8687	1.0586
1	7.904	1.0233
1	7.9393	1.0233
1	7.9746	1.0233
1	8.0099	1.0233
1	8.0099	1.0586
1	8.0452	1.0586
1	8.0452	1.0939
1	8.0805	1.0939
1	8.0805	1.1291
1	8.1157	1.1291
1	8.1157	1.1644
1	8.151	1.1644
1	8.151	1.1997
1	8.1863	1.235
1	8.1863	1.2703
1	8.1863	1.3056
1	8.2216	1.3409
1	8.2216	1.3761
1	8.2216	1.4114
1	8.2216	1.4467
1	8.2216	1.482
1	8.2569	1.482
1	8.2569	1.5173
1	8.2569	1.5526
1	8.2569	1.5879
1	8.2569	1.6231
1	8.2569	1.6584
1	8.2569	1.6937
1	8.2569	1.729
1	8.2922	1.729
1	8.2922	1.7643
1	8.2922	1.7996
1	8.2922	1.8349
1	8.2922	1.8701
1	8.3275	1.9054
1	8.3275	1.9407
1	8.3275	1.976
1	8.3275	2.0113
1	8.3275	2.0466
1	8.3275	2.0819
1	8.3627	2.1171
1	8.3627	2.1524
1	8.3627	2.1877
1	8.3627	2.223
1	8.3627	2.2583
1	8.398	2.2936
1	8.398	2.3289
1	8.398	2.3641
1	8.4333	2.3994
1	8.4333	2.4347
1	8.4333	2.47
1	8.4686	2.47
1	8.4686	2.5053
1	8.4686	2.5406
1	8.4686	2.5759
1	8.5039	2.5759
1	8.5039	2.6112
1	8.5039	2.6464
1	8.5039	2.6817
1	8.5392	2.717
1	8.5392	2.7523
1	8.5392	2.7876
1	8.5392	2.8229
1	8.5745	2.8582
1	8.5745	2.8934
1	8.5745	2.9287
1	8.6097	2.964
1	8.6097	2.9993
1	8.6097	3.0346
1	8.6097	3.0699
1	8.645	3.0699
1	8.645	3.1052
1	8.645	3.1404
1	8.645	3.1757
1	8.6803	3.211
1	8.6803	3.2463
1	8.6803	3.2816
1	8.6803	3.3169
1	8.6803	3.3522
1	8.7156	3.3874
1	8.7156	3.4227
1	8.7156	3.458
1	8.7156	3.4933
1	8.7156	3.5286
1	8.7509	3.5639
1	8.7509	3.5992
1	8.7509	3.6344
1	8.7509	3.6697
1	8.7509	3.705
1	8.7509	3.7403
1	8.7862	3.7756
1	8.7862	3.8109
1	8.7862	3.8462
1	8.7862	3.8814
1	8.7862	3.9167
1	8.7862	3.952
1	8.8215	3.9873
1	8.8215	4.0226
1	8.8215	4.0579
1	8.8215	4.0932
1	8.8567	4.0932
1	8.8567	4.1284
1	8.8567	4.1637
1	8.8567	4.199
1	8.892	4.199
1	8.892	4.2343
1	8.892	4.2696
1	8.9273	4.2696
1	8.9273	4.3049
1	8.9273	4.3402
1	8.9626	4.3754
1	8.9626	4.4107
1	8.9626	4.446
1	8.9979	4.446
1	8.9979	4.4813
1	8.9979	4.5166
1	9.0332	4.5519
1	9.0332	4.5872
1	9.0332	4.6224
1	9.0685	4.6577
1	9.0685	4.693
1	9.0685	4.7283
1	9.0685	4.7636
1	9.1037	4.7636
1	9.1037	4.7989
1	9.1037	4.8342
1	9.1037	4.8694
1	9.139	4.8694
1	9.139	4.9047
1	9.139	4.94
1	9.139	4.9753
1	9.1743	4.9753
1	9.1743	5.0106
1	9.1743	5.0459
1	9.1743	5.0812
1	9.2096	5.1164
1	9.2096	5.1517
1	9.2096	5.187
1	9.2096	5.2223
1	9.2449	5.2223
1	9.2449	5.2576
1	9.2449	5.2929
1	9.2449	5.3282
1	9.2449	5.3634
1	9.2802	5.3987
1	9.2802	5.434
1	9.2802	5.4693
1	9.2802	5.5046
1	9.3155	5.5399
1	9.3155	5.5752
1	9.3155	5.6104
1	9.3507	5.6457
1	9.3507	5.681
1	9.3507	5.7163
1	9.3507	5.7516
1	9.386	5.7516
1	9.386	5.7869
1	9.386	5.8222
1	9.386	5.8574
1	9.4213	5.8927
1	9.4213	5.928
1	9.4213	5.9633
1	9.4213	5.9986
1	9.4566	5.9986
1	9.4566	6.0339
1	9.4566	6.0692
1	9.4566	6.1044
1	9.4919	6.1397
1	9.4919	6.175
1	9.4919	6.2103
1	9.4919	6.2456
1	9.5272	6.2456
1	9.5272	6.2809
1	9.5272	6.3162
1	9.5272	6.3514
1	9.5625	6.3867
1	9.5625	6.422
1	9.5625	6.4573
1	9.5625	6.4926
1	9.5625	6.5279
1	9.5977	6.5632
1	9.5977	6.5984
1	9.5977	6.6337
1	9.5977	6.669
1	9.5977	6.7043
1	9.633	6.7043
1	9.633	6.7396
1	9.633	6.7749
1	9.633	6.8102
1	9.633	6.8454
1	9.6683	6.8807
1	9.6683	6.916
1	9.6683	6.9513
1	9.6683	6.9866
1	9.6683	7.0219
1	9.7036	7.0219
1	9.7036	7.0572
1	9.7036	7.0924
1	9.7036	7.1277
1	9.7036	7.163
1	9.7036	7.1983
1	9.7389	7.2336
1	9.7389	7.2689
1	9.7389	7.3042
1	9.7389	7.3394
1	9.7389	7.3747
1	9.7742	7.41
1	9.7742	7.4453
1	9.7742	7.4806
1	9.7742	7.5159
1	9.7742	7.5512
1	9.7742	7.5865
1	9.8095	7.6217
1	9.8095	7.657
1	9.8095	7.6923
1	9.8095	7.7276
1	9.8095	7.7629
1	9.8095	7.7982
1	9.8095	7.8335
1	9.8095	7.8687
1	9.8447	7.904
1	9.8447	7.9393
1	9.8447	7.9746
1	9.8447	8.0099
1	9.8447	8.0452
1	9.8447	8.0805
1	9.88	8.1157
1	9.88	8.151
1	9.88	8.1863
1	9.88	8.2216
1	9.88	8.2569
1	9.88	8.2922
1	9.88	8.3275
1	9.9153	8.3627
1	9.9153	8.398
1	9.9153	8.4333
1	9.9153	8.4686
1	9.9153	8.5039
1	9.9153	8.5392
1	9.9506	8.5745
1	9.9506	8.6097
1	9.9506	8.645
1	9.9506	8.6803
1	9.9506	8.7156
1	9.9506	8.7509
1	9.9506	8.7862
1	9.9506	8.8215
1	9.9506	8.8567
1	9.9506	8.892
1	9.9859	8.9273
1	9.9859	8.9626
1	9.9859	8.9979
1	9.9859	9.0332
1	9.9859	9.0685
1	9.9859	9.1037
1	9.9859	9.139
1	9.9859	9.1743
1	9.9859	9.2096
1	9.9859	9.2449
1	9.9859	9.2802
1	10.021	9.3155
1	10.021	9.3507
1	10.021	9.386
1	10.021	9.4213
1	10.021	9.4566
1	10.021	9.4919
1	10.021	9.5272
1	10.021	9.5625
1	10.021	9.5977
1	10.021	9.633
1	10.021	9.6683
1	10.056	9.7036
1	10.056	9.7389
1	10.056	9.7742
1	10.056	9.8095
1	10.056	9.8447
1	10.056	9.88
1	10.056	9.9153
1	10.056	9.9506
1	10.056	9.9859
1	10.056	10.021
1	10.056	10.056
1	10.056	10.092
1	10.056	10.127
1	10.056	10.162
1	10.056	10.198
1	10.056	10.233
1	10.056	10.268
1	10.056	10.303
1	10.056	10.339
1	10.056	10.374
1	10.092	10.374
1	10.092	10.409
1	10.092	10.445
1	10.092	10.48
1	10.092	10.515
1	10.092	10.55
1	10.092	10.586
1	10.092	10.621
1	10.092	10.656
1	10.092	10.692
1	10.092	10.727
1	10.092	10.762
1	10.092	10.797
1	10.092	10.833
1	10.092	10.868
1	10.092	10.903
1	10.092	10.939
1	10.092	10.974
1	10.092	11.009
1	10.092	11.044
1	10.127	11.044
1	10.127	11.08
1	10.127	11.115
1	10.127	11.15
1	10.127	11.186
1	10.127	11.221
1	10.127	11.256
1	10.127	11.291
1	10.127	11.327
1	10.127	11.362
1	10.127	11.397
1	10.162	11.433
1	10.162	11.468
1	10.162	11.503
1	10.162	11.538
1	10.162	11.574
1	10.162	11.609
1	10.162	11.644
1	10.162	11.68
1	10.162	11.715
1	10.162	11.75
1	10.162	11.785
1	10.162	11.821
1	10.162	11.856
1	10.162	11.891
1	10.198	11.927
1	10.198	11.962
1	10.198	11.997
1	10.198	12.032
1	10.198	12.068
1	10.198	12.103
1	10.198	12.138
1	10.198	12.174
1	10.198	12.209
1	10.198	12.244
1	10.198	12.279
1	10.198	12.315
1	10.198	12.35
1	10.198	12.385
1	10.233	12.421
1	10.233	12.456
1	10.233	12.491
1	10.233	12.526
1	10.233	12.562
1	10.233	12.597
1	10.233	12.632
1	10.233	12.668
1	10.233	12.703
1	10.233	12.738
1	10.233	12.773
1	10.233	12.809
1	10.233	12.844
1	10.233	12.879
1	10.233	12.915
1	10.268	12.95
1	10.268	12.985
1	10.268	13.02
1	10.268	13.056
1	10.268	13.091
1	10.268	13.126
1	10.268	13.162
1	10.268	13.197
1	10.268	13.232
1	10.268	13.267
1	10.268	13.303
1	10.268	13.338
1	10.268	13.373
1	10.268	13.409
1	10.303	13.444
1	10.303	13.479
1	10.303	13.514
1	10.303	13.55
1	10.303	13.585
1	10.303	13.62
1	10.303	13.656
1	10.303	13.691
1	10.303	13.726
1	10.303	13.761
1	10.303	13.797
1	10.303	13.832
1	10.303	13.867
1	10.303	13.903
1	10.303	13.938
1	10.303	13.973
1	10.303	14.008
1	10.303	14.044
1	10.303	14.079
1	10.303	14.114
1	10.303	14.15
1	10.303	14.185
1	10.303	14.22
1	10.303	14.255
1	10.339	14.291
1	10.339	14.326
1	10.339	14.361
1	10.339	14.397
1	10.339	14.432
1	10.339	14.467
1	10.339	14.502
1	10.339	14.538
1	10.339	14.573
1	10.339	14.608
1	10.339	14.644
1	10.339	14.679
1	10.339	14.714
1	10.339	14.749
1	10.339	14.785
1	10.339	14.82
1	10.339	14.855
1	10.374	14.891
1	10.374	14.926
1	10.374	14.961
1	10.374	14.996
1	10.374	15.032
1	10.374	15.067
1	10.374	15.102
1	10.374	15.138
1	10.374	15.173
1	10.374	15.208
1	10.409	15.243
1	10.409	15.279
1	10.409	15.314
1	10.409	15.349
1	10.409	15.385
1	10.409	15.42
1	10.409	15.455
1	10.409	15.49
1	10.409	15.526
1	10.409	15.561
1	10.409	15.596
1	10.409	15.632
1	10.409	15.667
1	10.409	15.702
1	10.409	15.737
1	10.409	15.773
1	10.409	15.808
1	10.409	15.843
1	10.409	15.879
1	10.409	15.914
1	10.409	15.949
1	10.409	15.984
1	10.409	16.02
1	10.409	16.055
1	10.409	16.09
1	10.409	16.126
1	10.409	16.161
1	10.409	16.196
1	10.409	16.231
1	10.409	16.267
1	10.409	16.302
1	10.409	16.337
1	10.409	16.373
1	10.409	16.408
1	10.409	16.443
1	10.409	16.478
1	10.409	16.514
1	10.409	16.549
1	10.409	16.584
1	10.409	16.62
1	10.409	16.655
1	10.409	16.69
1	10.409	16.725
1	10.409	16.761
1	10.409	16.796
1	10.445	16.831
1	10.445	16.867
1	10.445	16.902
1	10.445	16.937
1	10.445	16.972
1	10.445	17.008
1	10.445	17.043
1	10.445	17.078
1	10.445	17.114
1	10.445	17.149
1	10.445	17.184
1	10.445	17.219
1	10.445	17.255
1	10.445	17.29
1	10.445	17.325
1	10.445	17.361
1	10.445	17.396
1	10.445	17.431
1	10.445	17.466
1	10.445	17.502
1	10.445	17.537
1	10.48	17.572
1	10.48	17.608
1	10.48	17.643
1	10.48	17.678
1	10.48	17.713
1	10.48	17.749
1	10.48	17.784
1	10.48	17.819
1	10.48	17.855
1	10.48	17.89
1	10.48	17.925
1	10.48	17.96
1	10.48	17.996
1	10.48	18.031
1	10.48	18.066
1	10.48	18.102
1	10.48	18.137
1	10.48	18.172
1	10.48	18.207
1	10.48	18.243
1	10.48	18.278
1	10.48	18.313
1	10.48	18.349
1	10.48	18.384
1	10.48	18.419
1	10.48	18.454
1	10.48	18.49
1	10.48	18.525
1	10.48	18.56
1	10.48	18.596
1	10.48	18.631
1	10.48	18.666
1	10.48	18.701
1	10.48	18.737
1	10.48	18.772
1	10.48	18.807
1	10.48	18.843
1	10.48	18.878
1	10.48	18.913
1	10.48	18.948
1	10.48	18.984
1	10.48	19.019
1	10.48	19.054
1	10.48	19.09
1	10.48	19.125
1	10.48	19.16
1	10.48	19.195
1	10.48	19.231
1	10.48	19.266
1	10.48	19.301
1	10.48	19.337
1	10.48	19.372
1	10.48	19.407
1	10.48	19.442
1	10.48	19.478
1	10.48	19.513
1	10.48	19.548
1	10.48	19.584
1	10.48	19.619
1	10.48	19.654
1	10.48	19.689
1	10.48	19.725
1	10.48	19.76
1	10.48	19.795
1	10.48	19.831
1	10.48	19.866
1	10.48	19.901
1	10.515	19.936
1	10.515	19.972
1	10.515	20.007
1	10.515	20.042
1	10.515	20.078
1	10.515	20.113
1	10.515	20.148
1	10.515	20.183
1	10.515	20.219
1	10.515	20.254
1	10.515	20.289
1	10.515	20.325
1	10.515	20.36
1	10.515	20.395
1	10.515	20.43
1	10.515	20.466
1	10.515	20.501
1	10.515	20.536
1	10.515	20.572
1	10.515	20.607
1	10.515	20.642
1	10.515	20.677
1	10.515	20.713
1	10.515	20.748
1	10.515	20.783
1	10.515	20.819
1	10.515	20.854
1	10.515	20.889
1	10.515	20.924
1	10.515	20.96
1	10.515	20.995
1	10.515	21.03
1	10.515	21.066
1	10.48	21.101
1	10.48	21.136
1	10.48	21.171
1	10.48	21.207
1	10.48	21.242
1	10.48	21.277
1	10.48	21.313
1	10.48	21.348
1	10.48	21.383
1	10.48	21.418
1	10.48	21.454
1	10.48	21.489
1	10.48	21.524
1	10.48	21.56
1	10.48	21.595
1	10.48	21.63
1	10.48	21.665
1	10.48	21.701
1	10.48	21.736
1	10.48	21.771
1	10.48	21.807
1	10.48	21.842
1	10.48	21.877
1	10.48	21.912
1	10.445	21.948
1	10.445	21.983
1	10.445	22.018
1	10.445	22.054
1	10.445	22.089
1	10.445	22.124
1	10.445	22.159
1	10.445	22.195
1	10.445	22.23
1	10.445	22.265
1	10.445	22.301
1	10.445	22.336
1	10.445	22.371
1	10.445	22.406
1	10.445	22.442
1	10.445	22.477
1	10.445	22.512
1	10.445	22.548
1	10.445	22.583
1	10.445	22.618
1	10.445	22.653
1	10.445	22.689
1	10.445	22.724
1	10.445	22.759
1	10.445	22.795
1	10.409	22.83
1	10.409	22.865
1	10.409	22.9
1	10.409	22.936
1	10.409	22.971
1	10.409	23.006
1	10.409	23.042
1	10.409	23.077
1	10.409	23.112
1	10.409	23.147
1	10.409	23.183
1	10.409	23.218
1	10.409	23.253
1	10.409	23.289
1	10.409	23.324
1	10.409	23.359
1	10.409	23.394
1	10.409	23.43
1	10.409	23.465
1	10.409	23.5
1	10.409	23.536
1	10.409	23.571
1	10.409	23.606
1	10.409	23.641
1	10.409	23.677
1	10.409	23.712
1	10.374	23.747
1	10.374	23.783
1	10.374	23.818
1	10.374	23.853
1	10.374	23.888
1	10.374	23.924
1	10.374	23.959
1	10.374	23.994
1	10.374	24.03
1	10.374	24.065
1	10.374	24.1
1	10.374	24.135
1	10.374	24.171
1	10.374	24.206
1	10.374	24.241
1	10.374	24.277
1	10.374	24.312
1	10.374	24.347
1	10.374	24.382
1	10.374	24.418
1	10.374	24.453
1	10.374	24.488
1	10.374	24.524
1	10.374	24.559
1	10.374	24.594
1	10.374	24.629
1	10.374	24.665
1	10.374	24.7
1	10.374	24.735
1	10.374	24.771
1	10.374	24.806
1	10.374	24.841
1	10.374	24.876
1	10.374	24.912
1	10.374	24.947
1	10.374	24.982
1	10.374	25.018
1	10.374	25.053
1	10.339	25.088
1	10.339	25.124
1	10.339	25.159
1	10.339	25.194
1	10.339	25.229
1	10.339	25.265
1	10.339	25.3
1	10.339	25.335
1	10.339	25.371
1	10.339	25.406
1	10.339	25.441
1	10.339	25.476
1	10.339	25.512
1	10.339	25.547
1	10.339	25.582
1	10.339	25.618
1	10.339	25.653
1	10.339	25.688
1	10.339	25.723
1	10.339	25.759
1	10.339	25.794
1	10.303	25.829
1	10.303	25.865
1	10.303	25.9
1	10.303	25.935
1	10.303	25.97
1	10.303	26.006
1	10.303	26.041
1	10.303	26.076
1	10.303	26.112
1	10.303	26.147
1	10.303	26.182
1	10.303	26.217
1	10.303	26.253
1	10.303	26.288
1	10.303	26.323
1	10.303	26.359
1	10.303	26.394
1	10.303	26.429
1	10.303	26.464
1	10.303	26.5
1	10.268	26.535
1	10.268	26.57
1	10.268	26.606
1	10.268	26.641
1	10.268	26.676
1	10.268	26.711
1	10.268	26.747
1	10.268	26.782
1	10.268	26.817
1	10.268	26.853
1	10.268	26.888
1	10.268	26.923
1	10.268	26.958
1	10.268	26.994
1	10.268	27.029
1	10.233	27.029
1	10.233	27.064
1	10.233	27.1
1	10.233	27.135
1	10.233	27.17
1	10.233	27.205
1	10.233	27.241
1	10.233	27.276
1	10.233	27.311
1	10.233	27.347
1	10.233	27.382
1	10.233	27.417
1	10.233	27.452
1	10.233	27.488
1	10.233	27.523
1	10.233	27.558
1	10.233	27.594
1	10.233	27.629
1	10.233	27.664
1	10.233	27.699
1	10.233	27.735
1	10.233	27.77
1	10.233	27.805
1	10.233	27.841
1	10.233	27.876
1	10.233	27.911
1	10.233	27.946
1	10.233	27.982
1	10.233	28.017
1	10.233	28.052
1	10.233	28.088
1	10.233	28.123
1	10.198	28.158
1	10.198	28.193
1	10.198	28.229
1	10.198	28.264
1	10.198	28.299
1	10.198	28.335
1	10.198	28.37
1	10.198	28.405
1	10.198	28.44
1	10.198	28.476
1	10.198	28.511
1	10.198	28.546
1	10.198	28.582
1	10.198	28.617
1	10.233	28.723
1	10.198	28.652
1	10.233	28.758
1	10.198	28.687
1	10.233	28.793
1	10.233	28.829
1	10.233	28.864
1	10.233	28.899
1	10.233	28.934
1	10.198	28.97
1	10.198	29.005
1	10.198	29.04
1	10.198	29.076
1	10.198	29.111
1	10.198	29.146
1	10.198	29.181
1	10.198	29.217
1	10.198	29.252
1	10.198	29.287
1	10.198	29.323
1	10.198	29.358
1	10.198	29.393
1	10.198	29.428
1	10.198	29.464
1	10.198	29.499
1	10.198	29.534
1	10.198	29.57
1	10.162	29.605
1	10.162	29.64
1	10.162	29.675
1	10.162	29.711
1	10.162	29.746
1	10.162	29.781
1	10.162	29.817
1	10.162	29.852
1	10.162	29.887
1	10.162	29.922
1	10.162	29.958
1	10.162	29.993
1	10.162	30.028
1	10.162	30.064
1	10.162	30.099
1	10.162	30.134
1	10.162	30.169
1	10.162	30.205
1	10.162	30.24
1	10.162	30.275
1	10.127	30.311
1	10.127	30.346
1	10.127	30.381
1	10.127	30.416
1	10.127	30.452
1	10.127	30.487
1	10.127	30.522
1	10.127	30.558
1	10.127	30.593
1	10.127	30.628
1	10.127	30.663
1	10.127	30.699
1	10.127	30.734
1	10.127	30.769
1	10.127	30.805
1	10.127	30.84
1	10.127	30.875
1	10.092	30.91
1	10.092	30.946
1	10.092	30.981
1	10.092	31.016
1	10.092	31.052
1	10.092	31.087
1	10.092	31.122
1	10.092	31.157
1	10.092	31.193
1	10.056	31.228
1	10.056	31.263
1	10.056	31.299
1	10.056	31.334
1	10.056	31.369
1	10.056	31.404
1	10.056	31.44
1	10.056	31.475
1	10.056	31.51
1	10.056	31.546
1	10.056	31.581
1	10.056	31.616
1	10.056	31.651
1	10.056	31.687
1	10.056	31.722
1	10.056	31.757
1	10.056	31.793
1	10.021	31.828
1	10.021	31.863
1	10.021	31.898
1	10.021	31.934
1	10.021	31.969
1	10.021	32.004
1	10.021	32.04
1	10.021	32.075
1	10.021	32.11
1	10.021	32.145
1	10.021	32.181
1	10.021	32.216
1	10.021	32.251
1	10.021	32.287
1	10.021	32.322
1	10.021	32.357
1	10.021	32.392
1	10.021	32.428
1	9.9859	32.463
1	9.9859	32.498
1	9.9859	32.534
1	9.9859	32.569
1	9.9859	32.604
1	9.9859	32.639
1	9.9859	32.675
1	9.9859	32.71
1	9.9859	32.745
1	9.9859	32.781
1	9.9859	32.816
1	9.9859	32.851
1	9.9859	32.886
1	9.9859	32.922
1	9.9859	32.957
1	9.9859	32.992
1	9.9506	33.028
1	9.9506	33.063
1	9.9506	33.098
1	9.9506	33.133
1	9.9506	33.169
1	9.9506	33.204
1	9.9506	33.239
1	9.9506	33.275
1	9.9506	33.31
1	9.9506	33.345
1	9.9506	33.38
1	9.9506	33.416
1	9.9506	33.451
1	9.9153	33.486
1	9.9153	33.522
1	9.9153	33.557
1	9.9153	33.592
1	9.9153	33.627
1	9.9153	33.663
1	9.9153	33.698
1	9.88	33.733
1	9.88	33.769
1	9.88	33.804
1	9.88	33.839
1	9.88	33.874
1	9.88	33.91
1	9.88	33.945
1	9.8447	33.945
1	9.8447	33.98
1	9.8447	34.016
1	9.8447	34.051
1	9.8447	34.086
1	9.8447	34.121
1	9.8095	34.157
1	9.8095	34.192
1	9.8095	34.227
1	9.8095	34.263
1	9.8095	34.298
1	9.8095	34.333
1	9.7742	34.368
1	9.7742	34.404
1	9.7742	34.439
1	9.7742	34.474
1	9.7742	34.51
1	9.7742	34.545
1	9.7742	34.58
1	9.7742	34.615
1	9.7389	34.651
1	9.7389	34.686
1	9.7389	34.721
1	9.7389	34.757
1	9.7036	34.757
1	9.7036	34.792
1	9.7036	34.827
1	9.7036	34.862
1	9.7036	34.898
1	9.7036	34.933
1	9.7036	34.968
1	9.7036	35.004
1	9.6683	35.039
1	9.6683	35.074
1	9.6683	35.109
1	9.6683	35.145
1	9.633	35.145
1	9.633	35.18
1	9.633	35.215
1	9.5977	35.251
1	9.5977	35.286
1	9.5625	35.321
1	9.5625	35.356
1	9.5625	35.392
1	9.5625	35.427
1	9.5625	35.462
1	9.5625	35.498
1	9.5625	35.533
1	9.5625	35.568
1	9.5625	35.603
1	9.5625	35.639
1	9.5625	35.674
1	9.5272	35.709
1	9.5272	35.745
1	9.4919	35.78
1	9.4919	35.815
1	9.4919	35.85
1	9.4919	35.886
1	9.4919	35.921
1	9.4566	35.921
1	9.4566	35.956
1	9.4566	35.992
1	9.4213	36.027
1	9.4213	36.062
1	9.4213	36.097
1	9.4213	36.133
1	9.4213	36.168
1	9.4213	36.203
1	9.4213	36.239
1	9.4213	36.274
1	9.4213	36.309
1	9.386	36.309
1	9.386	36.344
1	9.386	36.38
1	9.3507	36.415
1	9.3507	36.45
1	9.3507	36.486
1	9.3507	36.521
1	9.3507	36.556
1	9.3155	36.556
1	9.3155	36.591
1	9.3155	36.627
1	9.2802	36.627
1	9.2802	36.662
1	9.2802	36.697
1	9.2802	36.733
1	9.2802	36.768
1	9.2802	36.803
1	9.2449	36.803
1	9.2449	36.838
1	9.2449	36.874
1	9.2449	36.909
1	9.2096	36.944
1	9.2096	36.98
1	9.2096	37.015
1	9.1743	37.015
1	9.1743	37.05
1	9.1743	37.085
1	9.139	37.085
1	9.139	37.121
1	9.139	37.156
1	9.1037	37.191
1	9.1037	37.227
1	9.1037	37.262
1	9.0685	37.297
1	9.0685	37.332
1	9.0332	37.368
1	9.0332	37.403
1	9.0332	37.438
1	9.0332	37.474
1	8.9979	37.509
1	8.9979	37.544
1	8.9979	37.579
1	8.9979	37.615
1	8.9979	37.65
1	8.9979	37.685
1	8.9626	37.685
1	8.9626	37.721
1	8.9273	37.721
1	8.9273	37.756
1	8.892	37.756
1	8.892	37.791
1	8.892	37.826
1	8.892	37.862
1	8.892	37.897
1	8.8567	37.932
1	8.8567	37.968
1	8.8567	38.003
1	8.8567	38.038
1	8.8215	38.038
1	8.8215	38.073
1	8.8215	38.109
1	8.7862	38.109
1	8.7862	38.144
1	8.7862	38.179
1	8.7862	38.215
1	8.7862	38.25
1	8.7509	38.285
1	8.7509	38.32
1	8.7156	38.32
1	8.7156	38.356
1	8.6803	38.391
1	8.6803	38.426
1	8.645	38.426
1	8.645	38.462
1	8.645	38.497
1	8.645	38.532
1	8.645	38.567
1	8.6097	38.567
1	8.6097	38.603
1	8.6097	38.638
1	8.6097	38.673
1	8.6097	38.709
1	8.6097	38.744
1	8.6097	38.779
1	8.5745	38.779
1	8.5745	38.814
1	8.5745	38.85
1	8.5392	38.85
1	8.5392	38.885
1	8.5392	38.92
1	8.5039	38.956
1	8.5039	38.991
1	8.5039	39.026
1	8.4686	39.061
1	8.4686	39.097
1	8.4333	39.097
1	8.398	39.097
1	8.398	39.132
1	8.3627	39.167
1	8.3627	39.203
1	8.3275	39.203
1	8.3275	39.238
1	8.3275	39.273
1	8.2922	39.308
1	8.2922	39.344
1	8.2922	39.379
1	8.2922	39.414
1	8.2922	39.45
1	8.2922	39.485
1	8.2922	39.52
1	8.2569	39.555
1	8.2569	39.591
1	8.2569	39.626
1	8.2216	39.626
1	8.2216	39.661
1	8.2216	39.697
1	8.1863	39.697
1	8.1863	39.732
1	8.1863	39.767
1	8.1863	39.802
1	8.1863	39.838
1	8.151	39.873
1	8.151	39.908
1	8.151	39.944
1	8.1157	39.944
1	8.1157	39.979
1	8.0805	40.014
1	8.0805	40.049
1	8.0452	40.085
1	8.0452	40.12
1	8.0452	40.155
1	8.0099	40.155
1	8.0099	40.191
1	8.0099	40.226
1	7.9746	40.226
1	7.9746	40.261
1	7.9746	40.296
1	7.9393	40.296
1	7.9393	40.332
1	7.9393	40.367
1	7.904	40.367
1	7.904	40.402
1	7.904	40.438
1	7.904	40.473
1	7.904	40.508
1	7.904	40.543
1	7.8687	40.579
1	7.8687	40.614
1	7.8687	40.649
1	7.8335	40.649
1	7.8335	40.685
1	7.8335	40.72
1	7.8335	40.755
1	7.8335	40.79
1	7.7982	40.79
1	7.7982	40.826
1	7.7982	40.861
1	7.7629	40.861
1	7.7629	40.896
1	7.7629	40.932
1	7.7276	40.967
1	7.7276	41.002
1	7.6923	41.002
1	7.6923	41.037
1	7.6923	41.073
1	7.657	41.108
1	7.657	41.143
1	7.6217	41.179
1	7.6217	41.214
1	7.6217	41.249
1	7.6217	41.284
1	7.6217	41.32
1	7.5865	41.32
1	7.5865	41.355
1	7.5512	41.355
1	7.5512	41.39
1	7.5159	41.39
1	7.4806	41.39
1	7.4453	41.39
1	7.41	41.39
1	7.3747	41.39
1	7.3394	41.39
1	7.3042	41.39
1	7.2689	41.39
1	7.2689	41.355
1	7.2336	41.355
1	7.1983	41.355
1	7.163	41.32
1	7.1277	41.32
1	7.0924	41.32
1	7.0572	41.32
1	7.0219	41.32
1	6.9866	41.32
1	6.9513	41.284
1	6.916	41.249
1	6.916	41.214
1	6.916	41.179
1	6.916	41.143
1	6.8807	41.108
1	6.8807	41.073
1	6.8454	41.037
1	6.8454	41.002
1	6.8454	40.967
1	6.8454	40.932
1	6.8454	40.896
1	6.8454	40.861
1	6.8102	40.826
1	6.8102	40.79
1	6.7749	40.755
1	6.7749	40.72
1	6.7749	40.685
1	6.7749	40.649
1	6.7749	40.614
1	6.7396	40.579
1	6.7396	40.543
1	6.7396	40.508
1	6.7396	40.473
1	6.7043	40.473
1	6.7043	40.438
1	6.7043	40.402
1	6.7043	40.367
1	6.669	40.332
1	6.669	40.296
1	6.6337	40.261
1	6.6337	40.226
1	6.6337	40.191
1	6.6337	40.155
1	6.6337	40.12
1	6.6337	40.085
1	6.5984	40.085
1	6.5984	40.049
1	6.5984	40.014
1	6.5632	40.014
1	6.5632	39.979
1	6.5632	39.944
1	6.5632	39.908
1	6.5632	39.873
1	6.5632	39.838
1	6.5279	39.802
1	6.5279	39.767
1	6.4926	39.732
1	6.4926	39.697
1	6.4926	39.661
1	6.4573	39.661
1	6.4573	39.626
1	6.4573	39.591
1	6.422	39.591
1	6.422	39.555
1	6.422	39.52
1	6.422	39.485
1	6.3867	39.45
1	6.3867	39.414
1	6.3867	39.379
1	6.3514	39.344
1	6.3514	39.308
1	6.3514	39.273
1	6.3514	39.238
1	6.3514	39.203
1	6.3162	39.203
1	6.3162	39.167
1	6.3162	39.132
1	6.3162	39.097
1	6.2809	39.097
1	6.2809	39.061
1	6.2809	39.026
1	6.2809	38.991
1	6.2456	38.956
1	6.2456	38.92
1	6.2456	38.885
1	6.2456	38.85
1	6.2103	38.814
1	6.2103	38.779
1	6.2103	38.744
1	6.2103	38.709
1	6.2103	38.673
1	6.175	38.638
1	6.175	38.603
1	6.1397	38.567
1	6.1397	38.532
1	6.1397	38.497
1	6.1044	38.462
1	6.1044	38.426
1	6.1044	38.391
1	6.0692	38.356
1	6.0692	38.32
1	6.0692	38.285
1	6.0692	38.25
1	6.0692	38.215
1	6.0692	38.179
1	6.0692	38.144
1	6.0692	38.109
1	6.0692	38.073
1	6.0339	38.073
1	6.0339	38.038
1	6.0339	38.003
1	5.9986	37.968
1	5.9986	37.932
1	5.9986	37.897
1	5.9986	37.862
1	5.9986	37.826
1	5.9633	37.791
1	5.9633	37.756
1	5.9633	37.721
1	5.928	37.685
1	5.928	37.65
1	5.928	37.615
1	5.8927	37.615
1	5.8927	37.579
1	5.8927	37.544
1	5.8927	37.509
1	5.8927	37.474
1	5.8927	37.438
1	5.8574	37.438
1	5.8574	37.403
1	5.8574	37.368
1	5.8574	37.332
1	5.8574	37.297
1	5.8222	37.262
1	5.8222	37.227
1	5.8222	37.191
1	5.8222	37.156
1	5.7869	37.121
1	5.7869	37.085
1	5.7869	37.05
1	5.7516	37.015
1	5.7516	36.98
1	5.7516	36.944
1	5.7516	36.909
1	5.7516	36.874
1	5.7163	36.838
1	5.7163	36.803
1	5.7163	36.768
1	5.681	36.733
1	5.681	36.697
1	5.681	36.662
1	5.681	36.627
1	5.681	36.591
1	5.681	36.556
1	5.6457	36.521
1	5.6457	36.486
1	5.6457	36.45
1	5.6104	36.415
1	5.6104	36.38
1	5.6104	36.344
1	5.5752	36.344
1	5.5752	36.309
1	5.5752	36.274
1	5.5752	36.239
1	5.5399	36.203
1	5.5399	36.168
1	5.5399	36.133
1	5.5399	36.097
1	5.5399	36.062
1	5.5046	36.062
1	5.5046	36.027
1	5.5046	35.992
1	5.4693	35.956
1	5.4693	35.921
1	5.4693	35.886
1	5.434	35.886
1	5.434	35.85
1	5.434	35.815
1	5.434	35.78
[truncated: 732,395+ more rows]

## Sheet: Table S3
Table S3. Fitted results of the leaf profiles using SGE-1 for two datasets.
Image	x0	y0	theta	a	n1	n2	n3	N	RMSE	AIC	root-mean-square relative intrinsic curvature	root-mean-square relative parameter-effects curvature	critical curvature	percentage bias(a)	percentage bias(n1)	percentage bias(n2)	percentage bias(n3)
1-001	7.83587	5.1052	3.44671	2.59941e-05	0.443675	8.3345	63.9552	1980	0.688526	-1468.9	0.00562345	9.28029	0.64869	0.699855	0.0149823	0.00382118	0.0040905
1-002	15.9639	11.2644	-1.79335	0.000715381	1.53494	41.2304	56.3907	1461	0.270758	-3808.7	0.00439275	0.554814	0.648471	0.0359054	0.00616285	0.00436029	0.00435913
1-003	21.6808	6.88645	4.90168	0.00039708	1.30252	53.1003	36.9276	1819	0.468946	-2745.95	0.00508995	1.17168	0.648636	0.0859393	0.00896213	0.00578091	0.00577977
1-004	13.2163	9.6347	-0.613651	0.00196032	0.671894	39.9558	11.7736	1953	0.626613	-1816.78	0.00579688	1.91129	0.648682	0.189957	0.0139985	0.0056938	0.00558025
1-005	22.6891	3.67546	3.81966	0.0118937	0.757488	10.4075	42.4519	2000	0.524129	-2575.08	0.00361664	0.496376	0.648696	0.0387583	0.00536906	0.0024175	0.00244775
1-006	17.1867	2.82419	6.13895	0.0191058	2.42571	182.859	22.7854	2000	0.96016	-153.634	0.00981272	0.349443	0.648696	0.0367828	0.0311871	0.0250661	0.0252333
1-007	5.04713	3.2582	5.78742	0.0190042	0.627252	44.5504	7.05494	2000	0.636725	-1796.68	0.00424481	0.505	0.648696	0.0525305	0.00768387	0.00310858	0.00298473
1-008	15.2524	39.2436	0.708992	0.00075969	1.63594	30.3701	102.739	2000	0.734808	-1223.6	0.00671309	0.959155	0.648696	0.0928544	0.0153618	0.0110132	0.0109874
1-009	23.2474	7.28862	4.54351	0.00141038	1.91417	50.8008	65.6327	2000	0.811298	-827.493	0.0085641	0.693431	0.648696	0.0895457	0.0238184	0.0182412	0.0182585
1-010	27.3664	38.4556	0.45388	0.00171421	1.59073	33.1874	74.7602	2000	0.910531	-365.922	0.00634374	0.811414	0.648696	0.0803551	0.0140245	0.00979657	0.00976042
1-011	5.88169	33.2681	1.43839	0.0778441	2.7424	45.1154	51.1425	1801	0.559731	-2081.25	0.00802704	0.313811	0.648629	0.0108232	0.0243845	0.0196956	0.019698
1-012	12.1819	15.3624	4.08861	2.45147e-09	0.0775697	4.38993	12.0998	1046	0.494316	-1465	0.0298666	1145.32	0.64814	158.72	0.571748	-0.327183	-0.0796729
1-013	18.2688	10.2111	5.7724	4.60455e-09	0.217142	42.9344	7.34119	1274	0.406333	-2285.7	0.00763	100.432	0.648349	7.90468	0.0392411	0.00117588	-0.00104767
1-014	25.3618	7.1653	4.69477	0.000531131	0.986375	31.2346	34.3278	1675	0.426169	-2848.29	0.00493178	1.58614	0.648578	0.114814	0.00879522	0.004786	0.00479563
1-015	6.93141	10.5126	-0.288548	6.71709e-06	0.0286795	23.9281	0.67327	1513	0.576268	-1658.89	0.00522551	37.6671	0.6485	1.98012	0.132015	0.00364927	0.187278
1-016	12.2894	11.104	3.02244	8.73082e-14	0.0339014	1.24491	44.2335	1229	0.490163	-1743.61	0.00154216	9.01029	0.648314	0.789434	0.000197372	-0.00057776	2.86383e-06
1-017	18.8588	8.53091	3.57906	0.0159742	0.826566	8.69245	57.3463	1823	0.590447	-1912	0.00614779	0.42991	0.648637	0.0690186	0.014455	0.0073415	0.0073379
1-018	25.7641	33.7031	1.82707	0.000771051	2.19468	82.5815	55.8422	1517	0.581602	-1635.35	0.00924788	0.9011	0.648502	0.129331	0.0320263	0.0241937	0.0242512
1-019	5.45485	9.17533	5.32702	0.000562349	0.526754	32.071	11.2918	1706	0.541975	-2080.99	0.00574949	4.35954	0.648591	0.388716	0.015827	0.00450569	0.00422089
1-020	14.3228	4.5667	4.04369	0.00543622	2.29039	37.6252	100.453	2000	0.502457	-2743.99	0.00579862	0.241873	0.648696	0.0205586	0.0112773	0.0090548	0.0090388
1-021	24.2677	7.39198	-1.57694	0.00431819	1.92391	49.3719	52.8058	1926	0.635298	-1738.51	0.00779032	0.378871	0.648673	0.0481146	0.0195577	0.0151061	0.0150817
1-022	7.27518	7.04682	2.94208	1.48074e-11	0.0305881	0.894548	51.1128	1562	0.916383	-263.807	0.750803	125.573	0.648525	97.0009	28.8255	24.6149	2.15858
1-023	10.5969	11.2618	-3.21836	1.85842e-05	0.51401	7.59662	111.035	1214	0.321966	-2742.7	0.00513606	5.8045	0.648301	0.443276	0.0126094	0.00464016	0.00466654
1-024	15.6537	10.1174	3.42764	0.00117423	0.900567	11.9231	83.8438	1452	0.409899	-2580.94	0.0060349	1.27234	0.648466	0.127879	0.0131791	0.00713125	0.00708651
1-025	21.6438	8.78271	5.78944	0.00122126	1.21632	100.966	17.1319	1728	0.402405	-3136.99	0.00480903	0.710419	0.6486	0.0551157	0.00780618	0.00497954	0.00502358
1-026	6.42861	14.0834	3.21341	1.27676e-07	0.130701	2.91558	45.2479	1027	0.55458	-1201.95	0.0131754	153.75	0.648118	25.9872	0.216867	-0.0559763	0.018501
1-027	14.09	34.7589	0.871142	0.00665476	2.88776	45.32	121.929	1821	0.464096	-2786.85	0.00667546	0.263623	0.648636	0.0195228	0.0157726	0.0130861	0.0130621
1-028	23.2247	8.10283	-2.41953	0.00532661	1.301	17.8997	75.5066	1735	0.275544	-4463.88	0.00328604	0.23434	0.648603	0.0146962	0.00352484	0.00234111	0.00232766
1-029	4.46077	6.94394	3.62727	0.00384506	2.01647	25.5239	138.674	1725	0.375843	-3367.13	0.0053861	0.246415	0.648599	0.0205958	0.00929603	0.00733345	0.00729708
1-030	12.0963	6.25222	5.33445	0.00551251	1.95118	81.688	33.1664	2000	0.758553	-1096.38	0.00845426	0.390256	0.648696	0.0561883	0.0244359	0.018856	0.0188786
1-031	18.9501	35.6738	-0.031116	0.00306624	1.09514	10.6587	144.237	1826	0.680683	-1395.79	0.00697331	0.992097	0.648638	0.126178	0.0188481	0.0111483	0.0109728
1-032	24.8988	9.70454	5.68555	0.0134037	2.06687	107.194	24.2412	1680	0.387497	-3176.46	0.00569175	0.196807	0.64858	0.0160924	0.0109022	0.008425	0.00845708
1-033	4.43396	7.96975	2.66879	0.000517445	0.0870389	0.812517	81.032	1706	0.509675	-2290.64	0.389818	9.58822	0.648591	3.29041	2.28855	1.90315	0.284892
1-034	11.8252	30.9458	0.926265	0.00104184	1.91751	37.3821	90.4647	1271	0.38675	-2405.86	0.0080874	0.712051	0.648346	0.092675	0.0225699	0.0165463	0.0165124
1-035	15.6987	6.47787	4.77762	0.000133906	0.871978	37.0015	29.3333	1879	0.763204	-1006.53	0.00685139	4.30842	0.648657	0.424297	0.0194188	0.00938179	0.0094117
1-036	23.073	7.4581	3.52099	0.000455083	1.28239	19.3183	122.09	1819	0.421809	-3131.34	0.00489372	0.921621	0.648636	0.0632582	0.00766693	0.00513242	0.00509024
1-037	10.2315	1.91408	5.76902	0.00243912	2.14158	177.443	26.9878	2000	0.678603	-1541.89	0.007288	0.420063	0.648696	0.0460897	0.018188	0.0144987	0.0145515
1-038	3.93874	6.75636	-2.87988	0.00138606	1.10943	14.2859	107.59	1767	0.38416	-3371.98	0.00392225	0.6675	0.648616	0.0436781	0.00548632	0.00335247	0.00332495
1-039	8.18773	7.42582	3.39819	0.00352268	1.37418	17.6853	98.5329	1833	0.731378	-1137.83	0.00881489	0.759776	0.648641	0.117575	0.0256133	0.0172941	0.0171149
1-040	18.335	6.77426	-3.12946	0.00653265	1.00827	9.39292	115.057	1854	0.617954	-1775.83	0.00630793	0.577592	0.648648	0.0759258	0.0142803	0.00840983	0.00828633
1-041	25.1215	7.37188	4.22047	7.01991e-06	0.762525	25.7541	50.2971	1768	0.727752	-1114.74	0.00705447	10.6127	0.648616	0.986353	0.0213008	0.00863554	0.00863505
1-042	4.6169	10.418	3.88419	0.00136958	1.52588	25.9553	86.4354	1521	0.464959	-2320.6	0.00686276	0.704166	0.648504	0.0827361	0.0165622	0.0116431	0.0115925
1-043	9.92728	3.13227	-2.56236	0.00100512	1.32256	21.7979	94.6558	2000	0.430668	-3360.68	0.0037069	0.587083	0.648696	0.0337443	0.00473708	0.0031678	0.00314962
1-044	15.0551	11.6418	-2.78	0.000190251	0.824254	14.0882	78.2576	1493	0.50481	-2032.16	0.0067524	2.95231	0.648489	0.302216	0.0177675	0.00909421	0.00905636
1-045	21.9161	15.1513	4.74328	7.42526e-09	0.06976	6.19751	6.39361	940	0.49015	-1331.55	0.0134652	1837.8	0.648008	305.35	0.876579	-0.606441	-0.580904
1-046	25.5603	14.901	5.68591	0.000204939	0.674008	57.5242	11.6947	948	0.27955	-2407.62	0.00720344	4.11757	0.648019	0.449965	0.0226791	0.00923282	0.00917626
1-047	5.44669	9.23446	-1.01102	0.00484202	1.22283	51.9607	21.2017	1671	0.378736	-3235.82	0.00497381	0.402601	0.648576	0.037725	0.00809995	0.00516922	0.00518503
1-048	11.8975	11.7834	-1.80916	0.000338081	0.959282	28.0129	37.9984	1369	0.459507	-2120.09	0.00713268	2.63381	0.648415	0.285623	0.0200273	0.0106426	0.010672
1-049	19.1461	12.1829	4.71731	0.0023128	1.74973	47.6832	48.5406	1379	0.457773	-2146.07	0.0093795	0.524628	0.648422	0.0754262	0.0258255	0.0197452	0.0197081
1-050	26.6265	10.725	5.44998	0.000721901	0.887199	52.0662	17.3677	1631	0.456689	-2547.62	0.00582605	1.8186	0.648558	0.151775	0.0118906	0.00611586	0.00612261
1-051	7.48488	3.25905	5.45967	0.00677263	1.80142	88.9513	27.0608	2000	0.602323	-2018.86	0.00588732	0.268671	0.648696	0.0261829	0.0108526	0.0082559	0.00829425
1-052	15.8642	33.253	1.26621	0.00376549	2.45018	50.8687	85.4637	1832	0.505754	-2488.78	0.00627046	0.301399	0.648641	0.0302803	0.01478	0.0117735	0.0117715
1-053	24.2575	5.35197	4.83153	0.00120859	1.2852	45.0885	34.7707	1919	0.512261	-2558.33	0.00545705	0.84943	0.648671	0.0703647	0.00981284	0.00638176	0.00637961
1-054	8.04233	5.74782	3.4119	0.00257433	1.37292	16.9173	119.879	1986	0.540774	-2432.82	0.00533688	0.51612	0.648692	0.0484027	0.0096018	0.00653727	0.00647969
1-055	17.5156	1.31713	5.67292	0.0042853	2.13879	120.364	31.3579	2000	0.373956	-3925.48	0.00403027	0.18189	0.648696	0.0110455	0.00506095	0.00399478	0.00400899
1-056	26.18	6.97915	0.540896	7.43352e-08	0.0591502	83.7628	0.990769	1487	0.551823	-1759.14	0.372009	71.5725	0.648486	6.98225	-4.06731	-0.061628	-4.24966
1-057	5.80479	5.59041	-2.76624	0.000515818	0.980048	14.7938	98.2613	2000	0.517061	-2629.39	0.00408852	1.21657	0.648696	0.0746838	0.00603788	0.0034538	0.00342975
1-058	14.9154	4.12084	4.3417	0.00470429	1.22123	25.5577	44.6657	2000	0.489715	-2846.74	0.00414453	0.433269	0.648696	0.0323691	0.00582823	0.00364888	0.00364492
1-059	24.3496	3.15635	-0.29674	0.0311787	1.27041	87.7569	11.7379	2000	0.462381	-3076.48	0.00392492	0.135309	0.648696	0.011964	0.00515238	0.00337147	0.00341232
1-060	4.979	34.7755	1.41585	0.00963352	1.54279	33.8144	42.7283	1982	0.491158	-2809.38	0.00476563	0.261386	0.648691	0.0261135	0.00828466	0.00567655	0.00567305
1-061	10.0461	35.8859	2.93233	0.0295603	1.99353	133.365	17.4801	1948	0.688172	-1447.01	0.00758425	0.264374	0.64868	0.0298633	0.0208515	0.0153464	0.015495
1-062	19.3523	37.1257	1.9172	0.00640607	2.05514	70.9559	39.9354	2000	0.629625	-1841.54	0.00609227	0.312058	0.648696	0.035155	0.0139573	0.0104799	0.0104958
1-063	26.0253	7.02134	3.69093	0.00251426	1.17643	16.9833	78.6627	1839	0.55603	-2149.75	0.00635385	0.751978	0.648643	0.0838598	0.0136756	0.00861205	0.00855414
1-064	6.01994	2.70465	5.3499	0.00907424	2.01392	81.8476	31.9159	2000	0.443347	-3244.62	0.00497656	0.188391	0.648696	0.0142876	0.00792233	0.00617788	0.00618907
1-065	11.0277	6.06073	5.83327	6.9185e-05	1.08971	108.435	20.1559	1518	0.496326	-2117.8	0.00703644	2.79648	0.648503	0.252844	0.015953	0.00963186	0.00968408
1-066	15.3372	3.64048	3.03259	0.00220801	1.19706	11.5509	172.667	1749	0.810588	-725.578	0.00979432	1.09732	0.648609	0.182404	0.0316673	0.0207291	0.020369
1-067	20.0823	6.82835	3.67695	1.67466e-05	0.589053	13.0734	61.2127	1419	0.343077	-3027.11	0.00488032	6.55391	0.648447	0.414691	0.0100885	0.00351016	0.0035752
1-068	25.9157	30.6927	1.0422	0.140332	9.23497	93.663	222.097	1716	0.476429	-2535.63	0.0165388	0.618679	0.648596	0.000601884	0.131042	0.125354	0.12533
1-069	4.36612	7.23262	3.76861	2.23726e-06	0.412385	11.1322	47.8047	1710	0.582485	-1839.36	0.00627406	19.9107	0.648593	1.5347	0.0191933	0.00341428	0.00377334
1-070	11.7387	2.59585	-1.63352	0.00272024	1.46826	41.205	42.4757	2000	0.556118	-2338.11	0.00517837	0.520628	0.648696	0.0447936	0.00885839	0.00605726	0.00605072
1-071	19.01	5.65482	4.75227	0.000370539	1.34396	46.6814	44.7501	1882	0.711154	-1274.03	0.00751364	1.74211	0.648658	0.185886	0.0191777	0.0125014	0.0124797
1-072	26.5734	7.24795	4.85168	4.19247e-06	0.532698	28.5571	23.6695	1577	0.462358	-2424.06	0.00481419	13.6912	0.648533	0.931735	0.0127591	0.00280889	0.0027732
1-073	7.91534	4.43415	5.49362	0.00209272	1.85932	88.9127	33.9755	1783	0.369509	-3541.26	0.00492443	0.294918	0.648622	0.0222098	0.00748525	0.00580956	0.00582213
1-074	13.8553	33.8358	1.83845	0.00769123	2.19757	64.5383	46.1123	1921	0.595037	-1985.52	0.00713043	0.303667	0.648671	0.0367056	0.0176117	0.0133963	0.0134025
1-075	21.7017	5.36097	3.12799	7.15035e-06	0.383563	6.79092	78.1506	1665	0.835059	-591.257	0.00920759	19.878	0.648574	2.30531	0.0406055	0.00920592	0.0100528
1-076	4.83084	3.14794	2.86545	0.0195824	0.468829	3.1917	98.6993	2000	0.522154	-2590.18	0.00359744	0.327424	0.648696	0.0381862	0.00620534	0.00213544	0.0023943
1-077	15.8751	1.27567	5.30904	0.00265992	1.68173	69.2294	34.0675	2000	0.462601	-3074.58	0.00487184	0.33649	0.648696	0.0263179	0.00747556	0.00557919	0.00559244
1-078	18.8318	35.6362	1.28861	0.00155647	1.89085	42.4189	76.7105	2000	0.522124	-2590.41	0.00517197	0.485964	0.648696	0.0400749	0.00937808	0.00689582	0.00688542
1-079	28.2726	7.37877	5.83847	0.0012388	1.45926	104.808	22.0305	1591	0.25721	-4311.73	0.00357887	0.375328	0.64854	0.0206369	0.00395337	0.00277479	0.00279021
1-080	3.32871	2.81507	5.29324	0.00209817	1.38718	67.8326	26.812	2000	0.611027	-1961.47	0.00488426	0.569863	0.648696	0.0449043	0.00788742	0.00537555	0.00539512
1-081	10.4721	3.42973	4.22148	0.00107025	1.0873	25.2558	49.6338	2000	0.707491	-1375.13	0.00501096	1.23738	0.648696	0.101273	0.00963668	0.0055807	0.00558129
1-082	19.3448	37.3353	0.648493	0.0109256	1.74298	22.5887	92.1868	2000	0.78707	-948.766	0.0071983	0.361655	0.648696	0.05388	0.0193386	0.0136632	0.0135846
1-083	26.0146	6.19883	5.03919	0.00249682	0.75093	29.4808	17.3997	2000	0.641991	-1763.73	0.00517964	1.72653	0.648696	0.153213	0.0115677	0.00471524	0.0046796
1-084	8.58424	3.94808	4.47921	0.00139684	2.06449	59.1278	63.226	1861	0.535189	-2317.77	0.00780109	0.489092	0.648651	0.0520029	0.0178894	0.0142057	0.0141914
1-085	17.1679	9.90258	-0.436149	0.000265031	1.08678	106.5	16.772	1312	0.379301	-2534.79	0.00648748	1.76193	0.648376	0.171222	0.0152422	0.00912881	0.00916773
1-086	3.92483	9.77843	2.8245	0.000515843	0.0644178	0.668486	61.7797	1636	0.607801	-1620.17	0.0290858	10.6545	0.648561	0.568899	0.468969	0.4641	0.0255356
1-087	10.09	4.74219	5.14004	0.00335586	1.63239	66.9171	31.6918	2000	0.593613	-2077.12	0.00602917	0.439131	0.648696	0.0450354	0.0116706	0.00838035	0.00838238
1-088	18.1449	6.06438	5.76052	0.00723012	1.32261	86.5101	16.2564	2000	0.539018	-2463.04	0.00528487	0.346424	0.648696	0.036096	0.0093553	0.00619606	0.00625154
1-089	24.2677	35.1508	2.59371	0.00708801	2.97304	164.91	38.2737	1860	0.569735	-2083.83	0.00805104	0.319866	0.648651	0.0283277	0.023935	0.0198785	0.0199163
1-090	5.70864	7.0293	-0.517675	0.000948341	1.21738	99.1949	18.2176	1818	0.466902	-2760.32	0.00507378	0.800967	0.648635	0.0645375	0.00866726	0.0056256	0.00565891
1-091	15.1442	5.60517	-0.944171	0.00455393	1.21512	53.1292	21.7381	2000	0.422662	-3435.74	0.00399307	0.393351	0.648696	0.0286469	0.00539946	0.00339716	0.00341053
1-092	21.4097	6.13628	-3.25686	0.00654564	0.652896	5.95189	90.5834	2000	0.525115	-2567.56	0.00405965	0.622468	0.648696	0.0566762	0.00720542	0.00328648	0.00326828
1-093	5.86471	5.75203	4.30271	0.00603013	2.11666	39.1623	77.1706	1921	0.479377	-2815.91	0.00622131	0.240222	0.648671	0.0203954	0.0118314	0.00951456	0.00949852
1-094	14.5928	5.8296	5.77366	0.00184876	1.11541	79.3025	16.616	1960	0.555592	-2294.88	0.00537048	0.836093	0.648684	0.0742829	0.00994181	0.00603205	0.00608561
1-095	22.9237	4.85077	-2.39288	0.00778189	1.83999	25.2905	95.3787	1983	0.47583	-2936.54	0.00531109	0.219866	0.648691	0.01943	0.00907065	0.00695691	0.00692996
1-096	2.33984	8.51254	5.31974	0.000146429	1.08218	67.571	24.5005	1371	0.302384	-3270.61	0.00497506	1.77787	0.648416	0.118961	0.00833532	0.00488146	0.00488537
1-097	9.62975	31.882	1.00937	0.00595667	3.29421	57.4475	120.528	1614	0.422864	-2769.37	0.0076855	0.304444	0.648551	0.0195006	0.0213795	0.0183253	0.0183046
1-098	16.4344	9.03714	5.50605	0.000197826	1.01207	71.4755	20.2979	1407	0.300802	-3371.49	0.0044995	1.70329	0.648439	0.108683	0.00729406	0.00403353	0.00403603
1-099	24.7999	33.4259	0.339503	0.000498505	0.870011	13.0393	86.1654	1819	0.862093	-530.864	0.00854708	3.56192	0.648636	0.438593	0.0277538	0.0134155	0.0133496
1-100	4.57688	32.6303	1.44902	0.000292121	1.62193	49.8141	61.2338	1599	0.52267	-2065.89	0.00671608	1.47865	0.648543	0.1451	0.0173127	0.011703	0.0117136
1-101	9.27732	10.7574	-1.73166	2.10071e-05	0.860643	32.2277	41.3703	1338	0.333365	-2930.65	0.00518344	4.4341	0.648395	0.294826	0.0100379	0.00497667	0.00497581
1-102	15.0043	7.86161	6.27815	0.00537248	1.54702	191.983	14.0179	2000	1.06887	275.4	0.0115697	0.754154	0.648696	0.158276	0.044314	0.0308547	0.0312906
1-103	21.4379	10.1327	3.67269	0.000374244	1.03083	17.8736	82.282	1662	0.424179	-2841.68	0.00496564	1.42441	0.648572	0.105018	0.0087015	0.00508354	0.00506007
1-104	27.4102	11.4175	3.56055	0.000666997	1.16383	17.1131	99.6557	1370	0.439455	-2243.9	0.00715653	1.25468	0.648416	0.144033	0.0176964	0.0112205	0.0111531
1-105	5.49204	7.90327	-0.657864	0.000211069	0.911049	70.436	17.647	1696	0.449882	-2700.44	0.00521569	2.173	0.648587	0.159275	0.00986418	0.00527762	0.00528284
1-106	11.431	14.1044	5.58194	3.87231e-06	0.752417	70.5839	20.3165	1310	0.616858	-1256.78	0.0102985	13.4369	0.648375	1.6639	0.0379388	0.0169353	0.0168262
1-107	16.4304	33.7832	1.58389	0.284937	176.547	2218.76	2082.34	1300	0.220323	-3923.93	NA	NA	NA	NA	NA	NA	NA
1-108	21.5064	34.4514	0.78031	0.0123467	9.75791	125.141	402.965	1410	0.50786	-1901.71	0.0233794	1.21816	0.648441	0.0142003	0.275276	0.264549	0.264559
1-109	27.3925	8.88677	4.9668	0.00180445	1.51877	52.156	38.0788	1901	0.707074	-1308.86	0.00817896	0.872786	0.648665	0.112303	0.0217687	0.0151082	0.0151505
1-110	5.16451	32.1641	2.15455	0.600339	201.623	3363.94	1448.81	1709	0.55387	-2010.46	NA	NA	NA	NA	NA	NA	NA
1-111	13.1382	36.9187	2.91666	0.091549	2.41879	138.896	17.8772	2000	0.636464	-1798.32	0.00692943	0.259021	0.648696	0.0105402	0.0180923	0.0141893	0.0142859
1-112	23.198	4.23227	5.09911	0.00981503	1.31791	46.5043	24.2323	2000	0.680445	-1531.04	0.00579407	0.358509	0.648696	0.0430393	0.0115192	0.0075749	0.00758743
1-113	2.34703	5.10665	6.08909	0.00351818	1.21005	129.282	12.9174	2000	0.456799	-3125.06	0.00430266	0.423145	0.648696	0.0325895	0.00614435	0.00395015	0.00399346
1-114	7.80227	7.13882	3.51934	0.00148635	1.751	24.5599	134.288	1714	0.458766	-2662.17	0.00640452	0.451129	0.648595	0.0438177	0.0125531	0.00965355	0.00960781
1-115	16.2792	35.0399	-0.803258	0.17891	1.42109	4.75945	451.844	2000	0.826939	-751.111	0.0073843	0.227384	0.648696	0.0139089	0.0182098	0.0130323	0.0125799
1-116	20.4856	2.43109	5.52488	0.00416942	1.63829	93.5896	24.5367	2000	0.533235	-2506.18	0.00484742	0.322608	0.648696	0.0268838	0.00757034	0.00548554	0.00550927
1-117	29.9429	31.8719	-0.266725	0.012127	3.42014	25.5623	397.224	1594	0.547091	-1913.83	0.0113863	0.445791	0.648541	0.0312345	0.0475958	0.041107	0.0409261
1-118	6.83161	36.7425	1.60444	0.0172962	2.53698	57.189	56.3846	2000	0.505557	-2719.39	0.00569883	0.212198	0.648696	0.0137839	0.0118771	0.00947766	0.00947315
1-119	13.4637	34.5981	1.7608	9.38943e-05	0.889257	37.5327	31.1222	1698	0.848642	-548.36	0.00854999	6.47345	0.648588	0.794874	0.0323296	0.0147934	0.0147725
1-120	21.8955	15.4986	4.49852	1.00584e-05	1.57335	59.1331	78.4023	1220	0.56463	-1385.69	0.0114968	4.32186	0.648306	0.609129	0.0453009	0.0324554	0.0323956
1-121	4.2914	7.90484	6.16309	0.001802	0.837923	100.364	9.171	1484	0.354225	-3071.28	0.00504399	0.940155	0.648484	0.0841236	0.00936918	0.00486857	0.00491929
1-122	9.52336	5.43807	4.96196	0.000663369	1.36486	51.5939	37.3825	1694	0.514674	-2241.4	0.00572018	1.07913	0.648586	0.0997561	0.0122356	0.00792268	0.00791686
1-123	14.8389	3.16568	5.19123	0.00684391	1.72751	63.4895	31.561	2000	0.496236	-2793.83	0.00519906	0.256247	0.648696	0.0246526	0.00897621	0.00657522	0.00658198
1-124	19.3948	7.84251	4.7817	0.000969317	1.11649	38.5724	31.1742	1607	0.579051	-1747.03	0.00711114	1.59293	0.648547	0.186836	0.0193363	0.0111723	0.0112136
1-125	26.3769	32.4339	2.17792	0.00781501	2.77316	105.47	43.7489	1495	0.408605	-2667.09	0.00775572	0.29344	0.64849	0.0228751	0.0211196	0.0174979	0.0175356
1-126	7.0786	37.4565	0.909152	0.00025422	0.942341	23.0564	53.1467	2000	0.532768	-2509.69	0.0040381	2.00616	0.648696	0.117388	0.00653025	0.00333532	0.00333082
1-127	12.0262	8.54854	5.88187	0.00552742	1.44534	109.444	16.3847	1689	0.462294	-2597.32	0.00612822	0.357892	0.648584	0.0429659	0.0124366	0.00856138	0.0086304
1-128	19.832	2.53767	-1.14822	0.0281344	2.85125	82.0204	46.0948	2000	0.539865	-2456.76	0.00607618	0.219486	0.648696	0.00807943	0.0127589	0.0108033	0.0108079
1-129	27.9016	33.4702	0.392494	0.00149085	1.09827	15.0308	88.0783	1462	0.507502	-1974.23	0.00706076	1.30613	0.648472	0.1575	0.0192931	0.0111749	0.0110667
1-130	4.51299	38.1667	1.37926	0.000347648	1.25714	37.6873	51.3244	2000	0.604574	-2003.93	0.00478936	1.5016	0.648696	0.10147	0.00845806	0.00517181	0.00516078
1-131	10.5575	5.33835	5.44779	0.00156551	0.770472	45.9013	13.8651	2000	0.686477	-1495.74	0.00599986	1.87737	0.648696	0.184975	0.0144019	0.00660973	0.0065747
1-132	17.4132	10.5119	-2.79228	0.000475339	0.417917	6.43432	46.0419	1601	0.699886	-1133.61	0.00913846	7.32061	0.648544	0.966272	0.0388741	0.00850578	0.0101499
1-133	24.4446	34.3343	2.36222	0.00652928	2.22802	106.295	32.4777	1842	0.525768	-2359.44	0.00659678	0.286852	0.648644	0.0325101	0.0156601	0.0120114	0.0120371
1-134	10.4397	39.748	1.81852	0.00516844	1.38556	46.4422	30.6993	2000	0.702873	-1401.33	0.00508162	0.546492	0.648696	0.0540517	0.0101916	0.00644258	0.00646233
1-135	21.5138	36.1777	0.734947	0.0155233	2.82371	36.2404	123.326	1887	0.546071	-2274.31	0.00738437	0.28014	0.64866	0.0199388	0.0202669	0.0165768	0.0165481
1-136	19.2703	9.9951	-3.11461	0.000681595	0.784967	8.60613	130.368	1667	0.648012	-1437.46	0.00758478	2.21439	0.648575	0.262754	0.0214016	0.0110698	0.0109062
1-137	7.88452	3.69545	5.3131	0.0182449	1.47149	53.6051	22.3992	2000	0.449504	-3189.45	0.0042529	0.167985	0.648696	0.0150155	0.00613946	0.00421527	0.00422775
1-138	15.3877	35.7464	0.886432	0.00346986	1.53681	26.6844	73.8187	2000	0.65178	-1703.2	0.005573	0.537911	0.648696	0.0549492	0.0116941	0.007959	0.00792927
1-139	22.6678	32.8929	1.75831	0.00186353	1.46792	48.7113	36.6368	1590	0.391605	-2972.27	0.00509426	0.61167	0.648539	0.0553463	0.00978018	0.00641198	0.00642338
1-140	3.21866	6.76901	0.527694	0.0117257	1.11691	321.084	6.32541	1687	0.552534	-1992.6	0.00673373	0.326638	0.648583	0.0509193	0.0155799	0.00991337	0.0102105
1-141	9.66912	4.72079	3.95028	0.00158459	1.29331	21.926	76.4893	1878	0.489627	-2673.22	0.00525205	0.67138	0.648657	0.0577576	0.00924708	0.00612519	0.00610454
1-142	13.0107	30.2973	3.04628	0.283387	182.506	7262.38	884.387	1132	0.280698	-2867.38	NA	NA	NA	NA	NA	NA	NA
1-143	371.187	18.6146	3.10793	351.301	2.52634	1.16542	1305.92	1747	1.51894	1469.53	0.352841	28.9839	0.648608	0.000601133	2066.56	241.698	1736.55
1-144	27.0559	31.9215	1.1928	0.0209402	2.92901	50.8879	76.0474	1643	0.44027	-2686.74	0.00718715	0.277094	0.648564	0.0149103	0.0195263	0.0161131	0.0161151
1-145	2.38357	4.72298	-1.82636	0.00366773	2.02043	49.3636	61.1769	2000	0.534896	-2493.74	0.00605809	0.316253	0.648696	0.0297796	0.0114368	0.00885686	0.00884288
1-146	9.72382	7.42332	4.22825	1.37219e-05	0.732819	23.7605	46.5149	1758	0.434816	-2919.26	0.00423065	5.73613	0.648612	0.326118	0.00765311	0.00298124	0.00300463
1-147	16.6019	10.416	-1.13424	0.000543388	1.65308	71.5581	40.0776	1456	0.30124	-3484.97	0.00476176	0.609293	0.648468	0.0436133	0.00767597	0.00555244	0.00555817
1-148	21.8627	5.7686	3.77918	0.00463748	1.74555	23.9682	104.844	1967	0.540832	-2409.03	0.0061166	0.315	0.648686	0.0331516	0.0120255	0.0090406	0.0090092
1-149	28.009	10.0333	5.10046	2.98492e-06	0.449269	29.2662	17.6768	1474	0.679146	-1131.66	0.00843417	32.4508	0.648479	3.52187	0.0374702	0.0035981	0.00312395
1-150	3.89076	30.8072	1.59392	0.360938	182.053	2247.29	2056.23	1483	0.360547	-3016.73	NA	NA	NA	NA	NA	NA	NA
1-151	9.03714	4.14212	5.25304	0.00373802	1.07014	48.4191	19.4993	2000	0.472591	-2989.11	0.00425103	0.601372	0.648696	0.0467351	0.00665872	0.00381571	0.00382812
1-152	15.5122	8.85631	5.55652	0.000400678	1.29353	88.8308	23.6394	1462	0.390124	-2743.35	0.00565228	1.14446	0.648472	0.0998238	0.0115057	0.00751372	0.00754136
1-153	20.5038	7.50965	-0.988995	0.000152277	0.959139	57.2518	23.0638	1591	0.45652	-2486.1	0.00555064	2.59769	0.64854	0.204581	0.0115416	0.00612994	0.00611942
1-154	6.58101	1.407	4.32755	0.0108912	1.972	37.8077	64.0734	2000	0.526714	-2555.4	0.00445225	0.179942	0.648696	0.0131128	0.00647441	0.00497429	0.00496996
1-155	16.8259	6.2815	-2.21378	0.00209733	0.775101	14.9961	39.3417	2000	0.510218	-2682.68	0.00418732	1.24118	0.648696	0.0886146	0.00709189	0.00315146	0.00318153
1-156	24.6724	16.3648	5.18342	0.00993268	1.57304	59.5484	23.185	1213	0.419265	-2099.82	0.00968597	0.364564	0.6483	0.0731913	0.0326544	0.0228358	0.0229738
1-157	3.78601	7.45884	-1.91212	0.0175261	1.82662	35.178	48.7423	2000	0.599608	-2036.93	0.00687776	0.2313	0.648696	0.023985	0.0150721	0.0114055	0.0113892
1-158	13.6673	3.73559	3.63242	0.00342308	1.73151	24.0328	115.52	2000	0.497668	-2782.3	0.00491277	0.302963	0.648696	0.0240893	0.00752083	0.00567504	0.00564331
1-159	21.7118	11.1732	3.8115	3.80893e-07	0.238837	7.83048	29.9817	1522	0.596108	-1565.78	0.00837711	66.9188	0.648505	6.14213	0.0438072	-0.00415698	-0.00107187
1-160	6.23331	5.56641	5.50057	0.000659918	1.24381	75.2828	24.2768	2000	0.405842	-3598.18	0.00390298	0.760632	0.648696	0.0420899	0.00487674	0.00315305	0.00316546
1-161	11.2291	4.39356	3.44838	0.000667407	1.33955	18.9682	134.041	2000	0.533478	-2504.36	0.00489975	0.841869	0.648696	0.0607874	0.00801948	0.00542059	0.00538349
1-162	16.8658	11.2641	6.00779	7.8165e-05	0.740861	96.9854	11.876	1463	0.295644	-3556.63	0.00388254	2.45983	0.648473	0.135816	0.00600607	0.00282338	0.00283422
1-163	21.7489	34.8003	1.40569	0.00145897	2.92856	73.3814	97.7814	1545	0.45189	-2445.46	0.00831549	0.401982	0.648517	0.0402672	0.0237742	0.0200753	0.0200625
1-164	27.302	10.3917	0.720224	4.90308e-07	0.108032	158.899	1.35156	1422	0.391752	-2656.21	0.00315932	18.3003	0.648448	1.42756	0.000770118	0.00155436	-0.0249745
1-165	4.09842	7.2255	4.16735	5.52369e-08	0.410094	16.5638	41.9262	1506	0.596597	-1546.76	0.00720374	46.8834	0.648496	4.13743	0.0269287	0.00266992	0.00303823
1-166	8.84036	33.5343	0.859816	0.00598433	2.07103	31.5716	94.1181	1722	0.550588	-2046.28	0.00709759	0.34613	0.648598	0.0468695	0.0192241	0.0143842	0.0143413
1-167	15.182	34.1024	2.20622	0.00432078	2.38131	109.248	38.5459	1758	0.446472	-2826.24	0.00627149	0.268113	0.648612	0.0237431	0.0128711	0.0103296	0.0103593
1-168	21.1068	35.3208	2.30665	0.0034561	1.78914	92.9989	28.2248	1865	0.57077	-2082.68	0.00669629	0.432383	0.648652	0.0499756	0.0153142	0.0112386	0.0112867
1-169	27.0223	6.46705	4.698	0.00934603	1.77605	42.1727	44.3031	1973	0.588045	-2086.15	0.00687863	0.279448	0.648688	0.0337555	0.0153474	0.0114521	0.0114386
1-170	3.30368	9.41983	5.15553	0.000427921	1.24382	61.4476	29.2519	1639	0.334093	-3584.8	0.00441734	0.927719	0.648562	0.0574192	0.0063306	0.00411169	0.00411891
1-171	9.47517	35.2066	0.337377	0.000122862	2.00413	32.7977	209.906	1677	0.753552	-940.055	0.010065	2.0636	0.648579	0.274014	0.0376866	0.027693	0.0275928
1-172	13.1903	13.4001	5.28595	4.99177e-05	0.574461	36.2121	15.7447	1266	0.406522	-2270.11	0.00684179	9.84431	0.648343	0.926854	0.0233319	0.00651454	0.0062675
1-173	17.3873	15.9696	5.13468	1.78809e-08	0.074683	10.2667	4.2633	1233	0.811053	-507.454	0.0471525	1574.78	0.648317	312.361	1.28888	-0.192881	-0.904406
1-174	23.0769	34.227	1.50031	0.00127053	4.74909	132.474	139.706	1346	0.385369	-2557.99	0.0117593	0.551371	0.6484	0.0292578	0.0516418	0.0473538	0.0473586
1-175	27.5244	12.0094	0.18879	1.74149e-13	0.00572143	68.9052	0.188392	1375	0.504498	-1872.55	0.00390786	177.652	0.648419	10.677	0.0515999	0.00317632	0.122854
1-176	8.43703	5.90895	5.13555	0.00330624	1.4818	51.1046	32.9193	1870	0.508525	-2520.15	0.00557031	0.51355	0.648654	0.0510542	0.010829	0.00728085	0.00729591
1-177	13.9679	10.874	0.720271	0.00399708	0.318735	205.985	1.83824	1308	0.462386	-2008.89	0.00535967	0.943353	0.648374	0.186385	0.0182958	0.00637369	0.00203485
1-178	19.1465	1.67894	6.0577	6.78633e-10	0.103082	36.9239	3.40478	2000	1.37799	1291.5	0.0141493	354.14	0.648696	44.4827	0.190151	0.00727058	-0.0436288
1-179	26.5918	6.08767	3.56889	4.50141e-05	0.519496	9.86057	62.2788	1760	0.502148	-2415.8	0.00503738	6.39965	0.648613	0.436556	0.0112451	0.00337389	0.00351019
1-180	7.22079	5.42148	4.30885	0.0109093	2.14354	40.1923	67.6414	2000	0.521078	-2598.43	0.00591647	0.211266	0.648696	0.0165771	0.0111264	0.00886966	0.00885995
1-181	14.7655	10.9801	-1.01329	2.25625e-10	0.0608483	11.7618	3.80609	1430	0.655343	-1199.64	0.0291049	1653.23	0.648453	195.084	0.603094	-0.0217851	-0.386325
1-182	22.5547	4.94332	5.99317	0.00200156	1.26976	120.91	15.3613	1820	0.537781	-2248.92	0.00598855	0.706878	0.648636	0.0727946	0.0123302	0.00798534	0.00806451
1-183	7.86733	5.81289	5.57988	0.0125465	1.30263	59.2819	17.9714	1974	0.624585	-1849.21	0.00683746	0.321551	0.648688	0.0486371	0.0155209	0.0101414	0.0102006
1-184	12.8607	4.70629	4.3761	0.00397244	1.66982	36.7388	56.5308	2000	0.497959	-2779.96	0.00513205	0.333611	0.648696	0.030179	0.00867091	0.00628714	0.00628344
1-185	19.4504	9.36665	-1.80287	8.06974e-05	1.41738	46.1655	62.8842	1581	0.439759	-2588.69	0.00592558	1.84367	0.648535	0.14553	0.0120735	0.00801304	0.00801915
1-186	26.7553	9.44426	5.31618	0.000823043	1.47517	73.2317	30.7102	1629	0.37472	-3188.99	0.00514071	0.653171	0.648558	0.050139	0.00844758	0.00592889	0.00593862
1-187	10.0376	4.70408	3.03957	0.0131528	0.574147	6.05588	53.3711	2000	0.472438	-2990.41	0.00297902	0.451346	0.648696	0.0310547	0.00390812	0.00147347	0.0015469
1-188	7.0353	6.85384	4.18285	0.00131701	0.685287	14.1916	34.7445	1817	0.749795	-1037.45	0.0076183	3.1369	0.648635	0.395421	0.0253198	0.00975738	0.0099591
1-189	19.0088	7.4462	6.0173	0.00130597	0.514708	57.7875	6.65005	1657	0.497348	-2305.73	0.00545128	2.31889	0.64857	0.220104	0.0137146	0.00478268	0.00449748
1-190	24.8234	3.74027	3.38295	0.00332154	1.99492	22.7975	181.835	2000	0.532241	-2513.65	0.00580691	0.298618	0.648696	0.0264193	0.0106103	0.00836349	0.00832522
1-191	5.33955	6.14754	-2.94428	0.00295388	0.613057	6.97503	67.2816	1822	0.700855	-1286.29	0.00706601	1.67876	0.648637	0.22677	0.0209513	0.00859573	0.00876948
1-192	12.3692	4.41389	-1.05326	0.00380978	0.889029	39.1146	16.7068	1941	0.663868	-1581.36	0.00619227	1.07773	0.648678	0.126051	0.0150709	0.00773586	0.00771288
1-193	20.2932	8.5329	5.39306	0.00103495	0.660588	37.2837	13.0997	1662	0.549796	-1979.46	0.00605362	2.71179	0.648572	0.27193	0.0163081	0.00629905	0.00615145
1-194	26.1666	34.6187	3.7564	0.0286139	1.36223	398.161	6.71395	2000	0.749137	-1146.35	0.00696466	0.243259	0.648696	0.0376218	0.0173647	0.0116116	0.0119069
1-195	3.73631	6.98848	5.56031	6.91386e-07	0.39819	45.2103	12.1026	1563	0.569839	-1749.08	0.00668976	29.0589	0.648526	2.34494	0.0229025	0.00341637	0.00291696
1-196	7.73852	4.69256	5.06067	0.00428426	1.54795	57.4064	30.868	1934	0.504041	-2640.97	0.00547847	0.369306	0.648676	0.0373632	0.0101347	0.00715109	0.00716406
1-197	15.961	33.0699	0.789095	0.00764521	2.75973	41.6133	114.801	1598	0.436185	-2642.7	0.00751015	0.288522	0.648543	0.0236065	0.0199205	0.0164498	0.0164188
1-198	19.9497	7.84824	3.28015	0.00162979	0.313834	3.89563	43.6476	1750	0.598513	-1787.59	0.00605737	3.58339	0.648609	0.418765	0.0225187	0.00258917	0.00533674
1-199	26.5924	8.24625	4.25859	0.000758868	1.37337	31.2208	61.6943	1578	0.401015	-2874.83	0.00557476	0.919641	0.648533	0.0792876	0.0108587	0.00715369	0.0071515
1-200	3.52736	12.0376	6.24277	0.000864135	0.5544	82.5975	6.14626	1163	0.421317	-2001.55	0.00762733	3.0872	0.648257	0.434064	0.0299233	0.0113852	0.0110766
1-201	8.9936	8.49783	3.79809	4.82566e-05	0.795816	17.0741	70.2486	1569	0.436129	-2594.98	0.00532136	3.84272	0.648529	0.280093	0.0107093	0.00506023	0.0050712
1-202	13.0183	8.65916	0.405447	0.000816469	0.0825622	85.5831	0.722807	1643	0.641306	-1450.81	0.170681	10.9073	0.648564	1.83206	1.9445	0.159284	1.75741
1-203	17.4861	11.6111	3.41535	0.000496048	0.728394	11.709	60.9613	1344	0.349877	-2813.89	0.00594376	2.37612	0.648399	0.214758	0.0139803	0.00626874	0.00627856
1-204	24.2923	14.6675	6.25318	3.67316e-05	0.425992	93.5079	5.86602	1020	0.252084	-2802.13	0.0051158	6.19705	0.64811	0.497991	0.0146551	0.00448619	0.0042397
1-205	7.6141	33.607	1.68274	0.00494113	2.29729	63.5502	53.9145	1558	0.372805	-3065.58	0.00601132	0.253288	0.648523	0.0232966	0.0125788	0.00996812	0.00997777
1-206	14.369	34.3986	1.39532	0.00859552	3.47848	73.5421	89.3214	1435	0.335874	-3122.24	0.00724657	0.291879	0.648456	0.0137059	0.0198421	0.0171299	0.0171184
1-207	17.683	14.4552	3.35895	0.000377739	0.750286	10.6825	80.7449	1291	0.655661	-1080.91	0.0116436	5.57961	0.648361	0.971176	0.0559478	0.0240582	0.0239898
1-208	23.928	33.2647	1.8614	0.0558842	7.72296	169.179	106.941	1372	0.399801	-2506.69	0.0168482	0.69796	0.648417	0.00432704	0.127301	0.120269	0.120387
1-209	8.2559	7.32601	-1.12966	0.00285455	2.00603	82.8693	37.8617	1682	0.350624	-3516.63	0.00513458	0.272298	0.648581	0.023139	0.00867958	0.00667302	0.00668157
1-210	15.3981	10.8038	6.05506	0.00255699	0.810148	86.8521	8.65124	1233	0.377734	-2391.83	0.00702937	1.11535	0.648317	0.152653	0.0191134	0.00959529	0.00965301
1-211	22.6249	9.36245	-0.137353	0.0026537	0.582219	69.0028	6.39773	1575	0.498488	-2183.97	0.00587096	1.46811	0.648532	0.173586	0.0158073	0.00641646	0.00627409
1-212	2.21284	9.31741	-3.22077	0.000711568	0.740138	8.52883	109.871	1609	0.794956	-729.444	0.0100074	3.53141	0.648548	0.543125	0.0379717	0.0176993	0.0175189
1-213	7.43396	12.0658	-2.93618	0.000402378	0.487001	7.12896	57.6164	1461	0.454154	-2297.41	0.00574323	3.78257	0.648471	0.350755	0.0157417	0.00482974	0.00513192
1-214	13.8139	33.8914	1.46156	0.00280637	2.66539	67.308	75.7927	1474	0.456895	-2300.19	0.00792804	0.383415	0.648479	0.047	0.0239005	0.0192035	0.019192
1-215	17.9885	10.4932	-3.23816	8.7035e-07	0.0392375	0.817313	36.7489	1645	0.55862	-1906.74	0.0357601	33.3318	0.648565	1.93948	0.819915	0.7852	0.0379538
1-216	24.4598	10.9549	3.84161	0.000683402	0.367517	6.97613	28.2529	1707	0.654455	-1438.39	0.00778627	8.08554	0.648592	0.917875	0.0322017	0.00311687	0.00518987
1-217	3.80712	5.53251	5.6035	0.000853165	1.16111	76.6274	20.3598	1883	0.399486	-3446.6	0.00409509	0.797505	0.648659	0.050289	0.00587035	0.00365584	0.00367548
1-218	8.52887	27.5404	2.10168	0.261544	165.218	2685.37	1313.49	863	0.230607	-2523.14	3.72259	15.3114	0.647891	0.0839575	528.799	528.72	528.705
1-219	14.7226	2.81885	5.36785	0.00351727	1.86445	84.9435	33.4414	2000	0.487936	-2861.29	0.00502428	0.267416	0.648696	0.0207549	0.00768198	0.0059587	0.00597317
1-220	20.6706	35.0447	2.15209	0.0036201	3.75799	164.727	63.2061	1675	0.554542	-1966.22	0.0110322	0.468825	0.648578	0.0341911	0.0428766	0.0377901	0.0378206
1-221	25.3085	36.3591	3.36619	0.032874	1.96726	247.955	12.8186	2000	0.679248	-1538.09	0.00664513	0.224209	0.648696	0.0222375	0.0161861	0.0120751	0.0122263
1-222	6.3338	36.0152	0.839161	0.00707612	2.0319	32.6974	86.1593	2000	0.63528	-1805.77	0.00660161	0.31725	0.648696	0.0380544	0.0156742	0.0117512	0.0117127
1-223	9.41685	12.9586	5.67112	8.04329e-05	0.670366	65.1588	12.4607	1149	0.348003	-2416.66	0.0071768	5.26205	0.648244	0.505744	0.0207439	0.00877859	0.00876904
1-224	16.2281	15.8125	3.35886	0.000554917	0.611824	7.55821	77.8557	993	0.209723	-3093.09	0.00495892	1.96681	0.648077	0.163254	0.0109149	0.00446579	0.00448217
1-225	22.2592	9.10308	-0.930464	0.00507136	0.820668	39.262	13.8063	1896	0.544351	-2297.16	0.00525393	0.851815	0.648663	0.0881291	0.0108936	0.00532413	0.00530362
1-226	3.6864	3.06938	3.5439	0.0395091	2.21035	27.3692	86.379	2000	0.508012	-2700.01	0.00483767	0.157544	0.648696	0.00539937	0.00708604	0.00580424	0.00579509
1-227	5.6198	4.34373	5.26078	0.00372244	2.84418	128.079	49.9624	2000	0.534406	-2497.41	0.00679537	0.272365	0.648696	0.0155042	0.0139254	0.0120939	0.0121084
1-228	11.4961	12.9113	2.99996	0.00505827	1.78819	16.3308	196.284	1495	0.66894	-1193.18	0.0120143	0.555852	0.64849	0.118055	0.0480708	0.0362807	0.0359097
1-229	17.3284	10.6646	4.31667	2.18528e-09	0.150497	9.86399	14.9941	1780	0.648913	-1530.56	0.00718791	338.961	0.648621	26.4508	0.058294	-0.03694	-0.032705
1-230	24.2128	20.7336	3.68003	9.04511e-07	0.152184	4.954	19.6968	1023	0.84432	-337.255	0.0290244	317.421	0.648113	96.0173	0.818731	-0.215133	-0.0400113
1-231	4.68504	31.9377	2.58677	0.00480162	2.63861	173.265	31.2375	1383	0.463355	-2118.8	0.00988052	0.396651	0.648424	0.0504415	0.0336441	0.0272546	0.0273751
1-232	9.63996	12.3274	4.66328	0.00030021	1.07157	34.8642	38.0353	1323	0.50747	-1785.85	0.00836674	2.72868	0.648384	0.344663	0.0267984	0.0153212	0.015345
1-233	15.2334	10.9124	5.18154	0.00345713	1.59666	62.169	30.0944	1461	0.367107	-2919.16	0.00621133	0.382239	0.648471	0.0427533	0.012581	0.00901159	0.00902884
1-234	22.3316	11.2922	5.06476	0.00077677	1.47813	59.3045	35.6004	1334	0.448402	-2130.93	0.00867961	1.05671	0.648392	0.140969	0.0246424	0.017233	0.0172307
1-235	5.10212	6.82771	5.13362	0.00145427	1.05503	45.0341	23.3375	1766	0.467956	-2673.14	0.00507452	1.08604	0.648616	0.0888774	0.00944548	0.00530074	0.00530735
1-236	10.3882	8.15029	-2.39088	4.52616e-06	0.488994	13.8815	45.5846	1629	0.724712	-1040.03	0.00863336	23.2554	0.648558	2.4473	0.0322975	0.00570286	0.00616259
1-237	15.8551	9.48568	-1.99959	0.00209682	1.53319	34.9878	55.4392	1691	0.484568	-2441.27	0.00623863	0.579157	0.648585	0.0634579	0.0137275	0.00958633	0.00957663
1-238	24.6058	8.93059	3.6642	0.00340715	1.1	14.2012	81.357	1756	0.475929	-2598.63	0.00539646	0.607317	0.648612	0.0616093	0.0103053	0.00628905	0.00624076
1-239	5.53296	31.164	1.9936	0.00127146	2.73808	115.371	57.0042	1480	0.539344	-1818.53	0.00989383	0.570907	0.648482	0.083844	0.0366888	0.0297529	0.0298126
1-240	10.0028	3.51315	3.72788	0.00983337	1.24165	16.0504	70.4724	2000	0.409221	-3565.01	0.00378145	0.225247	0.648696	0.0176838	0.00472486	0.00308776	0.00306538
1-241	18.5608	35.4465	1.43445	0.0105404	2.40942	55.3173	60.3502	2000	0.473455	-2981.81	0.00523959	0.201703	0.648696	0.0142964	0.00972074	0.00775194	0.0077515
1-242	25.1551	6.31958	5.79151	0.0208415	1.81013	97.8167	19.8372	2000	0.501142	-2754.48	0.00541378	0.180797	0.648696	0.015	0.00966104	0.00727093	0.00731962
1-243	8.06235	35.3148	0.3665	0.0104309	1.43602	16.2254	94.3339	1969	0.738894	-1182.65	0.00778885	0.433514	0.648687	0.0690355	0.021297	0.0143191	0.0141908
1-244	13.16	4.92795	4.05312	0.000423387	1.55869	32.7499	90.8607	1952	0.450525	-3103.83	0.00480501	0.719298	0.648681	0.0470135	0.00713454	0.00517059	0.00515976
1-245	19.765	6.79305	-1.60004	0.0110022	2.10517	46.6027	53.2456	1903	0.580356	-2061.91	0.00731698	0.265986	0.648665	0.0277349	0.017654	0.0138378	0.0138492
1-246	25.1309	33.9823	0.0476308	0.00625194	2.70382	24.5504	297.289	1923	0.964115	-131.563	0.0137869	0.539199	0.648672	0.0727632	0.0598195	0.0505518	0.0502008
1-247	6.55086	11.2831	-1.40492	0.00186733	1.34159	41.0352	34.8744	1264	0.438889	-2072.85	0.00923999	0.975743	0.648341	0.147428	0.0278883	0.0185088	0.0185537
1-248	13.9834	8.97843	-2.83094	0.00564126	0.664126	7.64158	57.337	1765	0.600132	-1793.45	0.00654441	1.02163	0.648615	0.138078	0.0169591	0.00751624	0.00758892
1-249	19.7959	10.9858	-2.68867	7.27506e-05	0.807952	15.5951	74.7694	1252	0.290001	-3090.65	0.00483409	2.85129	0.648332	0.196608	0.00913053	0.00450506	0.0045031
1-250	25.7577	12.8213	3.63789	6.34966e-07	0.00234071	0.0642945	37.9753	1269	0.583377	-1358.8	0.00554384	63.8468	0.648345	3.77738	0.105814	0.237392	0.00474205
1-251	8.12469	4.07161	5.70272	0.0336694	1.99679	93.5517	22.1124	2000	0.41546	-3504.49	0.00404282	0.133347	0.648696	0.00570622	0.00518873	0.00403667	0.00405793
1-252	15.5297	36.8411	0.975731	0.000531159	2.08316	46.3177	104.745	1906	0.574028	-2106.97	0.00628407	0.728595	0.648666	0.0675453	0.0141841	0.0107772	0.0107662
1-253	21.509	4.77815	4.25201	0.00199569	1.77577	37.2085	74.8918	2000	0.69805	-1428.87	0.00721631	0.626296	0.648696	0.0693847	0.016786	0.0123456	0.0122993
1-254	26.6563	12.302	3.3716	7.50008e-06	0.408448	7.79936	66.1102	1240	0.709612	-841.752	0.0138035	31.6094	0.648322	5.09913	0.0850384	0.0156189	0.0177032
2-001	8.25509	2.8306	5.64984	0.00564149	1.69861	97.1013	24.2785	2000	0.474773	-2970.69	0.00412561	0.228813	0.648696	0.0168967	0.00552497	0.00404998	0.00406543
2-002	22.7071	40.8976	1.50974	0.0593455	3.42517	61.9216	71.0945	2000	0.792897	-919.262	0.00921253	0.34554	0.648696	0.0083242	0.0294882	0.0258973	0.0259411
2-003	7.4518	11.594	5.7489	1.31375e-06	0.144603	23.8263	4.09473	1433	0.41362	-2521.14	0.00836313	70.9523	0.648455	5.45272	0.0516452	0.000987622	-0.0125925
2-004	14.5595	10.0345	2.91601	0.00424539	0.339794	3.18514	60.0282	1572	0.354603	-3250.58	0.00369876	1.09914	0.64853	0.106914	0.00893627	0.0014292	0.00259944
2-005	25.8418	36.8446	-0.00978595	0.0116189	2.07216	17.6188	227.338	2000	0.773282	-1019.46	0.00758706	0.288243	0.648696	0.0363384	0.0197163	0.0152137	0.0151265
2-006	5.18478	9.64009	5.74053	0.000898734	0.379746	34.4743	6.20076	1737	0.584421	-1857.02	0.00639457	4.92213	0.648604	0.51544	0.021709	0.00470331	0.0034056
2-007	16.64	4.45977	0.0459038	0.000813198	0.226352	56.0208	2.56716	1979	0.460489	-3060.31	0.00338806	3.13878	0.64869	0.226218	0.00916352	0.00206802	-0.00101678
2-008	23.6697	6.06094	4.30692	1.9113e-05	0.662469	21.8605	39.6507	1735	0.893902	-380.206	0.00895692	17.0778	0.648603	2.01137	0.0384741	0.0105532	0.0106777
2-009	5.98719	36.3274	2.10095	0.146115	6.50637	152.738	72.4446	2000	0.57687	-2191.56	0.0113415	0.420853	0.648696	0.0017072	0.0540814	0.0504071	0.0504345
2-010	16.3769	2.72301	-2.77914	0.00148714	1.20206	15.9141	113.462	2000	0.549384	-2386.84	0.00441367	0.767108	0.648696	0.0551858	0.00707083	0.00436508	0.0043403
2-011	24.252	2.73665	3.9974	0.010292	2.12857	31.675	93.3729	2000	0.623509	-1880.58	0.00590912	0.230997	0.648696	0.0232714	0.0122811	0.00944216	0.00942383
2-012	6.26379	6.78641	5.30071	7.75626e-07	0.294709	29.7633	10.3448	1986	0.531318	-2502.88	0.0047844	36.3687	0.648692	2.02363	0.0147853	-0.000481866	-0.00113687
2-013	15.1811	2.26454	-2.55808	0.000910776	0.950339	15.882	72.0343	2000	0.687858	-1487.7	0.00475445	1.59205	0.648696	0.121241	0.00949471	0.00493713	0.00493624
2-014	24.8151	4.05589	3.86312	0.00045577	0.814796	16.3609	56.0972	2000	0.464797	-3055.63	0.00324814	1.58588	0.648696	0.0747273	0.00414285	0.00194471	0.00195294
2-015	3.75369	4.48296	-0.949218	0.000225912	1.19899	72.2912	27.8725	2000	0.709782	-1362.2	0.00564868	1.8743	0.648696	0.146243	0.0112551	0.00688849	0.00689524
2-016	14.2757	8.90283	-0.391813	0.00318744	0.630732	47.7174	8.71296	1764	0.385006	-3358.48	0.00382595	1.02616	0.648615	0.0749874	0.00654342	0.00260936	0.00253685
2-017	17.1685	3.93621	-3.19595	0.00143625	0.348248	4.26711	51.9836	2000	0.401069	-3645.5	0.00296247	1.88761	0.648696	0.101233	0.00507064	0.000846356	0.00126732
2-018	27.649	6.94438	5.93254	2.19469e-06	0.299901	52.2306	6.71502	1720	0.655681	-1442.97	0.00635702	25.396	0.648597	2.03144	0.0233774	0.00305481	0.00187759
2-019	7.63593	39.5813	1.43733	0.0584526	3.30093	60.262	65.6696	2000	0.496944	-2788.13	0.00619168	0.230729	0.648696	0.00433072	0.013296	0.0114819	0.0114915
2-020	17.3954	39.393	1.29893	6.04276e-06	0.49183	19.8672	29.71	2000	1.03201	135.021	0.00633201	21.4392	0.648696	1.84312	0.0227539	0.00352946	0.00363991
2-021	26.4684	5.15006	6.10842	0.00511338	1.61244	147.777	17.5295	2000	0.616924	-1923.05	0.00571426	0.353964	0.648696	0.036474	0.0107209	0.0076571	0.00772522
2-022	8.68564	6.95925	-2.91306	0.000325105	0.271422	4.00252	44.2104	2000	0.595073	-2067.3	0.00465466	6.29662	0.648696	0.488834	0.0154444	0.000961397	0.00289241
2-023	16.0869	2.13228	-2.29204	0.000351617	0.872412	19.1995	55.6529	2000	0.587168	-2120.79	0.00385763	1.89063	0.648696	0.103958	0.00564568	0.00279345	0.00280124
2-024	26.8306	7.23783	5.32289	0.00186639	0.919839	41.8774	19.2645	2000	0.388206	-3775.89	0.00327078	0.801742	0.648696	0.0441762	0.00419728	0.00216475	0.00216196
2-025	9.69075	8.82966	-1.68995	0.00232634	2.31195	58.8565	72.499	1894	0.651547	-1613.82	0.00903554	0.423216	0.648662	0.0482224	0.026201	0.0218251	0.0218261
2-026	19.6133	5.97382	5.55948	0.00235529	0.658024	41.6686	11.1123	2000	0.638117	-1787.95	0.00486814	1.65887	0.648696	0.134919	0.0097526	0.00389994	0.00381963
2-027	3.60054	9.5147	-0.202417	0.000629718	0.674958	92.6306	8.25824	1640	0.81329	-668.884	0.00928709	4.2626	0.648563	0.676162	0.043348	0.018435	0.0183066
2-028	9.97704	2.60807	4.36509	0.00667027	2.75592	57.0656	88.3987	2000	0.754883	-1115.78	0.00774547	0.316442	0.648696	0.0317853	0.0221299	0.0181988	0.018189
2-029	17.587	4.12466	-0.850081	0.000788627	1.0547	64.6789	20.2234	2000	0.818571	-791.792	0.00679927	2.04575	0.648696	0.211887	0.0179902	0.00988244	0.00987173
2-030	23.5197	11.0471	4.39769	7.89459e-05	0.657554	21.3203	32.1802	1718	0.940221	-202.812	0.0106116	14.7906	0.648596	2.10374	0.0548705	0.0159409	0.0159619
2-031	14.3539	9.32014	3.93356	0.000116911	0.718214	16.8886	47.7464	2000	0.933564	-265.994	0.00959728	9.07179	0.648696	1.2932	0.0452835	0.0164244	0.0167774
2-032	27.4132	40.2157	0.829207	0.00468629	2.0719	49.9825	65.0157	2000	0.915296	-345.043	0.00699212	0.378447	0.648696	0.0431869	0.0162921	0.0126043	0.0126181
2-033	27.5247	40.9499	1.46528	0.00146899	1.44769	64.355	32.8872	2000	0.872851	-534.975	0.00537777	0.859066	0.648696	0.0748892	0.0108927	0.00728049	0.00730933
2-034	4.29546	3.94889	2.94942	0.03718	1.97726	19.105	119.762	2000	0.759483	-1091.48	0.00617102	0.198814	0.648696	0.0136527	0.0124255	0.00977827	0.00973651
2-035	3.37809	1.83986	5.46451	0.0329139	1.74071	133.895	15.4734	2000	0.806394	-851.745	0.00576704	0.190418	0.648696	0.0164202	0.0104308	0.0078025	0.0078688
2-036	8.44608	38.2016	1.2171	0.00414626	1.71607	35.7977	61.5731	2000	0.864844	-571.837	0.00814198	0.566218	0.648696	0.0851451	0.0232686	0.0165407	0.0165607
2-037	20.4656	0.853948	3.52209	0.00179045	0.67832	9.70636	61.5503	2000	0.536159	-2484.31	0.0032527	1.21585	0.648696	0.0666506	0.00456447	0.00188495	0.00191176
2-038	3.1381	1.92822	5.37244	0.0221786	1.65587	120.477	16.5685	2000	0.707532	-1374.9	0.00528871	0.180031	0.648696	0.0147847	0.00830734	0.00627141	0.00631809
2-039	29.7665	42.4865	0.460593	0.0017789	1.04453	22.2646	50.5444	2000	0.966029	-129.257	0.00535922	1.34742	0.648696	0.116236	0.0110394	0.00618807	0.00616618
2-040	9.39363	4.26063	5.66954	0.0057772	2.05651	118.799	28.4697	2000	0.489599	-2847.69	0.00461711	0.211314	0.648696	0.0163686	0.00709594	0.00547564	0.00549396
2-041	18.7053	9.86816	-2.57853	5.03202e-05	0.459317	9.58042	48.0825	1879	0.752915	-1057.54	0.00659281	11.7467	0.648657	1.11518	0.0252405	0.00550675	0.0060628
2-042	11.6908	3.55704	5.93778	0.00326672	0.719588	62.1323	9.3437	2000	0.596973	-2054.54	0.00464218	1.06235	0.648696	0.0885364	0.00853435	0.00392606	0.00390625
2-043	18.4254	7.50778	5.51139	0.000859372	0.628007	41.549	11.7794	1926	0.531269	-2427.36	0.00499448	2.52004	0.648673	0.188561	0.0102205	0.00383483	0.00374933
2-044	5.78003	7.82233	5.00394	9.98818e-10	0.116689	13.2107	7.90576	1920	0.477532	-2829.25	0.00570109	339.495	0.648671	15.9205	0.0324365	-0.0183948	-0.0226246
2-045	14.194	4.52714	5.71704	0.00120849	1.17025	86.4419	18.5811	2000	0.776826	-1001.17	0.00629659	1.36415	0.648696	0.130207	0.0140537	0.00830963	0.00838915
2-046	24.4977	5.09158	-0.179812	0.0115949	1.35789	113.156	13.6189	2000	0.663652	-1631	0.00579595	0.276958	0.648696	0.0334215	0.011043	0.00755436	0.00763625
2-047	20.9139	39.9669	-0.46121	0.00353259	0.836119	8.53977	112.054	2000	1.15335	579.672	0.00763222	1.59107	0.648696	0.21508	0.0229569	0.0115925	0.0113904
2-048	28.5382	38.8568	2.00151	0.00581833	3.10449	173.076	44.0462	2000	0.738712	-1202.4	0.00708231	0.300768	0.648696	0.0235644	0.018323	0.0154464	0.01547
2-049	6.9658	6.47273	3.58037	0.00678475	1.49631	25.3239	65.6695	2000	0.74406	-1173.55	0.00598096	0.355074	0.648696	0.040428	0.0119012	0.00844892	0.00844641
2-050	30.3255	39.5836	-1.15334	0.104624	1.6333	7.55973	332.538	2000	0.953193	-182.763	0.00641722	0.194256	0.648696	0.0152648	0.0138811	0.0101463	0.00995395
2-051	29.413	41.1788	0.383723	0.00745728	2.06552	36.0701	86.3901	2000	0.931753	-273.764	0.00703978	0.305443	0.648696	0.0344441	0.0159778	0.0124752	0.0124831
2-052	4.79009	2.74646	2.99792	0.00156515	1.46772	19.9905	132.856	2000	0.585472	-2132.36	0.00429124	0.487498	0.648696	0.0338344	0.00608621	0.00425705	0.00423307
2-053	4.13676	4.32691	2.89112	6.76355e-05	0.244971	4.4986	40.0888	2000	0.864943	-571.381	0.00549821	13.6459	0.648696	1.02535	0.0204429	0.000472141	0.0028965
2-054	3.04999	1.86755	3.18506	0.0373312	2.24534	25.3711	108.293	2000	0.608995	-1974.79	0.00473291	0.15535	0.648696	0.00649269	0.00711858	0.00579182	0.0057807
2-055	2.84828	1.32821	3.25768	0.0100955	1.50983	21.1401	82.7732	2000	0.62213	-1889.44	0.00406294	0.207841	0.648696	0.015653	0.00526698	0.00381968	0.00380605
2-056	3.44937	2.29574	5.52092	0.00557757	0.666646	73.0226	7.45183	2000	0.580916	-2163.61	0.00322693	0.733888	0.648696	0.0429978	0.00417361	0.00183272	0.00181285
2-057	26.7235	39.7202	2.22491	0.000410093	0.865548	95.2968	13.3179	2000	0.978326	-78.6601	0.0059575	2.65641	0.648696	0.22127	0.0132637	0.00673759	0.00679127
2-058	2.49914	1.35374	5.04309	0.00837491	1.16299	68.8067	16.392	2000	0.398935	-3666.84	0.00241954	0.217973	0.648696	0.00983964	0.00198518	0.001254	0.00126084
2-059	5.13709	4.72765	5.6475	0.00011422	0.368902	65.8546	5.58533	2000	0.694681	-1448.22	0.00462375	6.30964	0.648696	0.4232	0.0115269	0.00289971	0.00248445
2-060	2.90941	1.13801	4.90602	0.0137888	2.90818	130.695	42.0555	2000	0.801754	-874.827	0.00749339	0.274341	0.648696	0.0130711	0.017646	0.0153259	0.0153527
2-061	3.89594	3.06172	2.85108	0.0108283	2.63497	27.5594	211.066	2000	0.670567	-1589.54	0.00585166	0.21319	0.648696	0.0126198	0.0112225	0.00946061	0.0094383
2-062	5.6464	6.70308	2.88042	0.00794411	1.33333	14.4032	110.566	2000	1.11257	435.677	0.00938459	0.720823	0.648696	0.132087	0.0305155	0.0196958	0.0194303
2-063	8.35988	5.04125	4.51533	0.000230096	0.73197	31.1659	23.4538	2000	0.905229	-389.28	0.00688434	6.07953	0.648696	0.610505	0.0232888	0.00872155	0.00866203
2-064	29.2618	42.1898	1.25073	0.000582364	1.32561	56.0074	37.3084	2000	1.01504	68.7177	0.00564146	1.43976	0.648696	0.122827	0.012103	0.00776192	0.00778376
2-065	23.8082	34.2439	0.0622373	0.00422583	1.80085	25.4621	110.636	2000	0.675315	-1561.31	0.00649338	0.349218	0.648696	0.0393742	0.0136943	0.0103275	0.010314
2-066	1.0367	0.666211	5.26685	0.00996875	1.09682	82.4986	13.0065	2000	0.371432	-3952.57	0.00217134	0.196429	0.648696	0.00834997	0.00164162	0.000998747	0.00100648
2-067	30.174	41.0992	5.59955	0.00571688	0.830328	7.73899	124.677	2000	1.27209	971.633	0.00685797	1.16708	0.648696	0.150939	0.0179516	0.00926686	0.00913248
2-068	4.8909	3.83675	3.15464	0.000217849	0.958841	18.2391	83.0784	2000	0.99421	-14.2395	0.00622286	2.90973	0.648696	0.25032	0.0142065	0.00769485	0.00763648
2-069	21.6513	41.1216	1.70685	8.98246e-05	0.739751	50.5051	18.6964	2000	0.419003	-3470.52	0.00280268	2.69702	0.648696	0.10378	0.00342965	0.00140155	0.00139579
2-070	5.31207	1.70039	3.33695	0.00158232	2.69056	46.4816	161.026	2000	0.592446	-2084.99	0.0051787	0.272371	0.648696	0.0183501	0.00925992	0.00781644	0.00780832
2-071	2.79367	2.76409	3.72434	0.0135156	2.97066	55.7767	93.9205	2000	0.991354	-25.745	0.00993717	0.377586	0.648696	0.0237549	0.0317258	0.0275434	0.0274889
2-072	11.2278	7.06145	3.87428	0.00102007	0.784806	13.1603	56.406	1910	0.5033	-2613.7	0.00470784	1.53333	0.648668	0.114868	0.00860362	0.004123	0.00412937
2-073	15.6424	5.52974	3.64723	0.0114405	1.50385	17.8757	90.8239	2000	0.701988	-1406.37	0.00662169	0.294031	0.648696	0.0390201	0.014506	0.0102963	0.0102247
2-074	24.5957	6.57104	3.81058	0.00015772	0.781418	14.9951	68.008	1987	0.562739	-2275.82	0.00496691	3.25658	0.648692	0.230695	0.0103683	0.00465433	0.00467158
2-075	23.2255	39.1744	-5.83174	0.00119327	2.25951	47.8899	105.602	2000	0.751081	-1135.98	0.00715937	0.547148	0.648696	0.0600455	0.0181344	0.0142227	0.0142328
2-076	8.65521	3.38	4.79522	0.00122748	2.49049	124.267	50.4631	2000	0.539233	-2461.44	0.00535027	0.305113	0.648696	0.0211469	0.00934137	0.00779654	0.00780441
2-077	29.5066	41.2717	0.207754	0.00336498	1.62452	27.6215	87.7821	2000	0.890681	-454.089	0.0059534	0.516011	0.648696	0.0519886	0.0121087	0.00868162	0.0086774
2-078	29.2184	39.7806	-0.56566	0.0228287	1.74402	14.6366	171.712	2000	1.07573	301.003	0.00739533	0.273766	0.648696	0.0399846	0.0191236	0.0139148	0.0138304
2-079	3.30576	1.97399	5.33291	0.0219985	2.16939	144.18	22.3834	2000	0.597957	-2047.96	0.00489925	0.163804	0.648696	0.00904056	0.00730037	0.00584569	0.00587885
2-080	11.362	40.7145	0.788318	0.00123483	1.33547	25.1512	76.6032	2000	0.552723	-2362.61	0.00416744	0.728536	0.648696	0.0466735	0.00602482	0.00386369	0.0038568
2-081	18.9078	3.8206	5.46403	0.0239358	1.45733	61.8905	19.2984	2000	0.499512	-2767.51	0.00412503	0.15142	0.648696	0.0130955	0.00567554	0.00388885	0.00391022
2-082	4.84512	3.11371	5.11766	0.0334615	1.58413	80.0272	17.627	2000	0.679714	-1535.35	0.00533558	0.175222	0.648696	0.0161912	0.00953772	0.00689608	0.00693803
2-083	25.7297	39.8898	1.93093	0.0112738	2.61381	128.768	35.7649	2000	0.572311	-2223.3	0.0054682	0.201536	0.648696	0.0121441	0.00985858	0.00809555	0.00812366
2-084	1.01746	0.943327	2.78859	0.031639	2.30769	21.3859	168.219	2000	0.74362	-1175.91	0.00603292	0.191668	0.648696	0.00781924	0.0104489	0.00886677	0.00883024
2-085	4.65617	3.39233	2.59018	0.0147306	1.74025	14.9521	184.021	2000	0.717752	-1317.54	0.00553059	0.213088	0.648696	0.0215606	0.0102332	0.00768571	0.00762507
2-086	2.37583	2.64234	2.5391	0.0096804	1.09541	10.1013	132.559	2000	0.716205	-1326.17	0.00424291	0.320013	0.648696	0.0279795	0.00607369	0.00386237	0.00381097
2-087	2.60271	2.62532	3.97921	0.00612407	2.20886	54.1572	64.7308	2000	1.10006	390.454	0.00845366	0.396688	0.648696	0.0528834	0.0245992	0.0194605	0.01945
2-088	14.1795	7.43355	3.57848	0.00115074	1.04024	15.4047	84.0733	1927	0.89338	-425.525	0.00896495	2.08994	0.648673	0.301453	0.0309791	0.0174062	0.0173584
2-089	4.53409	3.3639	4.01922	0.00507879	1.72998	42.235	52.8522	2000	1.23997	869.322	0.00899869	0.690362	0.648696	0.11141	0.0294197	0.0210121	0.0209553
2-090	15.9857	35.9816	-0.352989	0.0946171	2.82916	13.9824	376.656	2000	0.851171	-635.581	0.0111424	0.363855	0.648696	0.0131219	0.0400742	0.0340896	0.0338917
2-091	5.01509	3.93993	4.45809	0.00845194	1.37586	44.3883	29.3672	2000	0.863907	-576.173	0.00634428	0.4323	0.648696	0.0521567	0.0135567	0.00920105	0.00920073
2-092	3.42549	2.74089	3.61543	0.00747502	2.49623	44.6704	98.1319	2000	0.566339	-2265.26	0.00490339	0.191024	0.648696	0.0116485	0.00825976	0.00684365	0.006837
2-093	3.0533	2.23474	3.58503	0.0156548	1.91177	32.0677	70.136	2000	0.931802	-273.551	0.00697319	0.248685	0.648696	0.0265204	0.0155032	0.012065	0.0120714
2-094	2.27155	4.81382	3.21347	0.00168565	0.495384	9.02896	34.5933	2000	0.817984	-794.661	0.00465833	3.06835	0.648696	0.225993	0.0106351	0.00270734	0.00299539
2-095	12.7311	35.9369	3.06356	0.00889299	1.0878	101.323	10.7857	2000	0.54562	-2414.34	0.0047356	0.383692	0.648696	0.0401177	0.00830887	0.00485085	0.00490343
2-096	3.00884	2.12733	3.56893	0.00422525	2.19411	40.9747	95.2512	2000	0.801817	-874.512	0.00620583	0.327636	0.648696	0.0316206	0.0129008	0.0101876	0.0101856
2-097	4.56561	2.51618	5.41755	0.0133258	1.00084	81.6955	10.7264	2000	0.609895	-1968.88	0.00377219	0.312677	0.648696	0.0249711	0.0050121	0.0029022	0.0029259
2-098	27.1079	40.3306	1.95016	0.0185672	2.96667	148.415	36.5468	2000	0.79247	-921.414	0.00754168	0.276708	0.648696	0.0149186	0.0184667	0.0156288	0.0156551
2-099	10.3506	2.63191	-2.33153	0.00341759	2.38461	40.4568	119.112	2000	0.839229	-692.099	0.00794148	0.392913	0.648696	0.0466901	0.0214876	0.0173207	0.0172944
2-100	18.1453	7.90891	3.30364	0.00123228	0.780459	9.56625	91.3795	1923	0.532114	-2417.44	0.00485489	1.47879	0.648672	0.120112	0.00976584	0.00465205	0.0046392
2-101	4.36545	3.2108	5.01802	0.00360445	2.02476	103.282	34.0168	2000	1.07613	302.478	0.00910485	0.586236	0.648696	0.0858643	0.0278021	0.0210854	0.0212006
2-102	11.8315	2.74932	3.67452	0.00025971	0.775512	18.5948	47.3375	2000	1.10678	414.804	0.00722687	5.7661	0.648696	0.56943	0.0226261	0.00907208	0.00908404
2-103	3.58577	2.56677	-3.13046	0.00836533	2.13672	28.4367	127.043	2000	0.619127	-1908.79	0.00495689	0.192955	0.648696	0.0136328	0.00766316	0.00616559	0.00614974
2-104	3.09468	3.51976	3.26099	0.00136001	1.1301	20.1108	72.1619	2000	0.451535	-3171.43	0.00301228	0.592593	0.648696	0.0271812	0.00307862	0.00190021	0.00189423
2-105	16.7215	38.9629	0.442552	0.0147891	2.57365	38.5762	87.8253	1867	0.576389	-2048.35	0.00941374	0.335783	0.648653	0.0274829	0.028731	0.0234667	0.0233795
2-106	4.63961	3.3193	3.32395	0.00479502	1.57911	24.9085	86.2888	2000	0.681623	-1524.13	0.00479966	0.343974	0.648696	0.0291514	0.00742956	0.00527896	0.00526665
2-107	4.23074	3.66257	3.07907	0.00496021	1.57201	21.3536	106.373	2000	0.594538	-2070.9	0.00410656	0.294875	0.648696	0.0223253	0.00570642	0.00403153	0.00401714
2-108	4.08602	3.18844	3.90619	0.0108145	3.33079	70.2965	97.4083	2000	0.760625	-1085.47	0.00715722	0.280816	0.648696	0.0136541	0.0182164	0.015868	0.015872
2-109	13.7478	6.43599	-2.3894	0.00336024	1.53292	24.0984	83.7525	2000	0.763858	-1068.5	0.0080168	0.631481	0.648696	0.0889458	0.021292	0.0147444	0.0146811
2-110	29.8307	40.4381	0.0489734	0.0306075	2.32042	27.2515	110.589	2000	0.927398	-292.504	0.0070986	0.245707	0.648696	0.020491	0.0175	0.0137846	0.0137725
2-111	3.33811	3.19007	2.75457	0.004897	1.12659	12.709	111.771	2000	0.842969	-674.312	0.00505925	0.569602	0.648696	0.0539615	0.00892188	0.00552504	0.00548118
2-112	8.13777	6.84948	-2.61881	0.00376168	0.811356	11.7771	53.1722	2000	0.773905	-1016.24	0.00686005	1.2357	0.648696	0.158938	0.0182462	0.00904799	0.00907448
2-113	19.0292	4.27071	3.40555	0.000258628	0.929559	14.2596	105.442	2000	0.559127	-2316.52	0.00446682	1.81182	0.648696	0.121418	0.00785474	0.00424055	0.00422128
2-114	3.52973	3.76328	5.4163	0.00323842	1.45058	129.587	17.9215	2000	0.637453	-1792.11	0.00487209	0.417487	0.648696	0.0331288	0.0075851	0.00538273	0.0054247
2-115	6.18552	4.4845	3.54971	0.00563878	0.913897	15.5893	44.6441	2000	0.690281	-1473.64	0.00476891	0.719544	0.648696	0.0649019	0.00860331	0.00458197	0.00458855
2-116	1.63153	0.363111	5.25904	0.0090273	2.06598	145.307	24.8055	2000	0.640026	-1776	0.00462913	0.187106	0.648696	0.0124991	0.00668456	0.00533054	0.00535308
2-117	28.7527	39.6064	0.428559	0.0150696	7.78371	123.61	283.356	2000	1.44125	1471.04	0.0269191	1.25685	0.648696	0.0244639	0.313958	0.30036	0.300489
2-118	11.4657	39.199	0.767359	0.00347113	1.26909	20.3862	69.4986	2000	0.709058	-1366.29	0.00588777	0.777457	0.648696	0.0830032	0.0132917	0.00818501	0.00814941
2-119	18.4252	3.74305	-1.6042	0.00943836	2.24435	55.8417	55.4145	2000	0.68319	-1514.94	0.00631198	0.24927	0.648696	0.0241874	0.0144416	0.0114488	0.011462
2-120	26.1762	39.9642	0.818613	0.00899963	2.01162	44.0037	59.0822	2000	0.737146	-1210.89	0.00573152	0.269981	0.648696	0.0301602	0.0122587	0.00909502	0.00911089
2-121	9.70097	3.42106	3.95027	0.0008725	0.999947	26.2296	41.675	2000	0.94798	-204.701	0.00680043	2.30064	0.648696	0.238637	0.018235	0.00952206	0.009562
2-122	5.14522	3.59824	3.91233	0.0161937	1.66697	22.3321	76.1839	2000	0.660873	-1647.78	0.00585327	0.226128	0.648696	0.0260476	0.0119492	0.00868773	0.00865068
2-123	14.7765	36.8023	3.02002	0.0325927	3.07519	222.484	25.8217	2000	0.597841	-2048.73	0.00713919	0.255709	0.648696	0.00937523	0.0171318	0.0145773	0.0146218
2-124	25.3841	35.5684	2.29789	0.0998308	3.46012	106.143	36.585	2000	0.590765	-2096.36	0.00796486	0.299645	0.648696	0.00504639	0.0223746	0.0192436	0.0192812
2-125	6.92352	5.68025	5.45303	0.00495108	1.13173	105.244	12.376	2000	0.651138	-1707.15	0.00569144	0.610911	0.648696	0.0690398	0.0120533	0.00718034	0.00724036
2-126	4.17232	4.00476	3.52854	0.00947125	1.21957	17.1954	65.2175	2000	0.631845	-1827.46	0.00450101	0.329369	0.648696	0.0311908	0.00720471	0.0045966	0.00458943
2-127	16.5235	1.69217	5.5106	0.0053799	1.44821	101.96	18.6096	2000	0.571561	-2228.55	0.00453668	0.322029	0.648696	0.0267727	0.00689421	0.00480252	0.00483116
2-128	2.95073	3.80002	4.16945	0.0141972	2.71564	67.5519	63.3829	2000	0.97777	-80.9357	0.00881235	0.326652	0.648696	0.0244073	0.0258439	0.0219182	0.0219091
2-129	4.09126	4.84622	-2.51584	0.000227618	0.992402	26.6864	52.1161	2000	1.05488	222.692	0.00690121	3.38769	0.648696	0.326668	0.0185035	0.00986911	0.00991675
2-130	14.3591	3.13452	4.35541	0.022739	5.14462	119.051	98.9593	2000	0.611984	-1955.21	0.0124674	0.517145	0.648696	0.00906343	0.0551683	0.0507214	0.0507752
2-131	3.63248	5.07083	3.40124	0.00124185	0.617532	10.1318	49.3224	2000	0.716626	-1323.82	0.00479798	2.13105	0.648696	0.16576	0.00985318	0.00382184	0.00390982
2-132	12.7795	5.75969	-2.93723	0.00150925	0.416202	6.73125	30.8626	1436	0.615693	-1383.96	0.0112182	6.46782	0.648457	1.11537	0.0627792	0.0124104	0.0155345
2-133	20.7266	2.41468	4.01624	0.00241048	2.43138	50.7066	90.6827	1791	1.00603	30.5369	0.0152716	0.770822	0.648625	0.188893	0.089088	0.0715822	0.0717539
2-134	4.36987	1.40827	2.94062	0.0126537	1.50243	14.9361	130.654	2000	0.758596	-1096.16	0.00542122	0.25688	0.648696	0.0279097	0.00980347	0.00698315	0.00692873
2-135	26.8745	34.4252	2.2155	0.227529	5.19059	157.142	42.6017	2000	0.477708	-2946.03	0.00779583	0.264069	0.648696	0.000768489	0.0236566	0.0217188	0.021753
2-136	20.6381	38.3941	2.24298	0.0117748	2.25568	144.255	26.1285	2000	0.766098	-1056.79	0.00716752	0.266523	0.648696	0.0250438	0.0164534	0.0131552	0.0132095
2-137	29.173	32.2976	0.185187	0.00440588	3.08146	43.1447	179.014	2000	0.725068	-1276.97	0.0102041	0.396088	0.648696	0.0328777	0.0338505	0.0293653	0.0293551
2-138	8.9178	2.99412	4.13138	0.000418235	0.946287	29.588	37.0788	2000	0.986468	-45.5098	0.00685607	3.77129	0.648696	0.378895	0.0208438	0.00992579	0.00988552
2-139	4.83629	2.52651	5.37065	0.00797185	2.43133	172.3	28.4763	2000	0.53976	-2457.53	0.00503442	0.192718	0.648696	0.0114597	0.00805235	0.00664323	0.00666649
2-140	11.37	2.54326	0.288357	0.0260884	1.29478	185.265	8.68514	2000	0.50695	-2708.39	0.00418963	0.145528	0.648696	0.0133979	0.00587425	0.0039708	0.00404658
2-141	21.5864	4.46332	-2.82108	0.00226775	1.11335	14.0478	101.101	2000	0.956201	-170.163	0.00866874	1.41008	0.648696	0.206811	0.0276378	0.0162985	0.0162198
2-142	18.4781	42.7538	2.03952	0.145837	2.96791	86.5743	31.7384	2000	0.526763	-2555.03	0.0052877	0.189569	0.648696	0.00224531	0.0094533	0.00802804	0.00805148
2-143	25.2529	4.32121	5.65575	0.00423475	1.88821	70.3322	39.8674	2000	0.846874	-655.825	0.00652716	0.391239	0.648696	0.0441387	0.0140752	0.0105492	0.0105441
2-144	8.00838	5.01163	4.78815	0.00775472	1.32522	55.6345	22.6726	2000	0.812158	-823.254	0.0059494	0.50194	0.648696	0.0623352	0.0136391	0.00865373	0.00868057
2-145	2.68225	4.22852	1.97972	0.0347613	0.861348	4.61086	241.485	2000	0.755472	-1112.66	0.00430447	0.186089	0.648696	0.02306	0.00706034	0.00415706	0.00402416
2-146	17.1166	3.75898	4.27132	0.00696915	1.13512	28.1112	30.3133	1997	0.339675	-4303.6	0.00363337	0.305928	0.648696	0.0213038	0.00432284	0.00261064	0.00261496
2-147	12.8807	41.8412	2.22388	1.02831e-05	0.587813	50.4797	16.4641	2000	0.732203	-1237.8	0.00503518	10.2458	0.648696	0.67915	0.0122272	0.00365848	0.0035925
2-148	17.2221	5.14277	3.58517	0.0052277	1.49351	21.6538	86.4518	2000	0.508772	-2694.04	0.00396014	0.296177	0.648696	0.0224847	0.00555515	0.00383768	0.00382297
2-149	27.3477	39.342	1.91046	0.00563631	1.41721	83.7031	20.7034	2000	0.779994	-984.89	0.0051413	0.461936	0.648696	0.0440988	0.00931688	0.00618166	0.00621105
2-150	6.7965	38.5159	1.71674	0.00517224	2.34629	71.7728	52.79	2000	0.49163	-2831.13	0.00550789	0.229929	0.648696	0.0183128	0.0100245	0.00804602	0.00804544
2-151	16.1484	37.3776	1.21978	0.0175927	2.71741	54.7421	70.0317	2000	0.608507	-1978	0.00689761	0.248018	0.648696	0.0132829	0.0160393	0.0134529	0.0134682
2-152	16.5038	6.04075	4.10338	0.00140527	1.62076	38.2906	64.1286	2000	0.770843	-1032.09	0.00688768	0.876781	0.648696	0.102355	0.0183303	0.0126479	0.012675
2-153	3.42685	2.24515	3.37214	0.0493493	2.22583	25.8707	89.8634	2000	0.696976	-1435.03	0.00589068	0.196032	0.648696	0.00945587	0.0115033	0.0092408	0.00923256
2-154	17.8426	38.9383	1.39048	0.00117176	2.53035	88.4333	69.2555	2000	0.728538	-1257.87	0.00714003	0.443719	0.648696	0.0440678	0.0170943	0.0140064	0.0140006
2-155	26.5556	37.7279	3.1093	0.035163	1.57489	251.401	9.56392	2000	0.819641	-786.569	0.00680877	0.224783	0.648696	0.0270777	0.0153155	0.0108536	0.0110361
2-156	4.27925	3.39706	5.07191	0.0038528	0.817654	53.051	12.724	2000	0.674118	-1568.41	0.00391208	0.920516	0.648696	0.0628822	0.00606186	0.00295133	0.00293527
2-157	7.91139	2.92915	-0.392235	0.0259962	1.98701	112.276	20.6967	2000	1.01305	60.8698	0.00955629	0.340888	0.648696	0.0481687	0.0316561	0.0238388	0.0239977
2-158	13.3996	2.36558	3.25534	0.0150613	1.71742	15.7093	151.369	2000	0.990707	-28.3566	0.0087713	0.378417	0.648696	0.0670991	0.0271058	0.0193588	0.0191118
2-159	22.7693	40.3177	2.04159	0.000422974	1.40219	68.0654	35.5011	2000	0.748394	-1150.32	0.00581299	1.26509	0.648696	0.100145	0.0113789	0.00770615	0.00774309
2-160	4.33306	1.37379	5.85592	0.0167677	0.726408	97.821	5.96479	2000	0.480344	-2924.03	0.00292901	0.273826	0.648696	0.0193451	0.0033751	0.00165753	0.001665
2-161	15.8373	5.49346	4.95444	1.00871e-08	0.1091	14.4039	5.82196	2000	0.478437	-2939.94	0.00709406	231.627	0.648696	9.73956	0.032997	-0.0088174	-0.0161105
2-162	4.46971	3.32854	3.10067	0.00738109	0.817122	11.0846	54.1374	2000	0.678548	-1542.21	0.00423218	0.641194	0.648696	0.0548393	0.00708248	0.00353122	0.00355052
2-163	3.09228	1.57995	4.85914	0.000429066	0.790423	42.4738	19.6528	2000	0.591436	-2091.82	0.00343155	2.07081	0.648696	0.10386	0.00485079	0.00211049	0.00209413
2-164	13.071	1.77803	3.532	0.00130809	1.03432	19.5457	58.9579	2000	0.8018	-874.595	0.00620895	1.59647	0.648696	0.153809	0.014568	0.00800566	0.00800936
2-165	3.32587	2.77268	2.99409	0.0128704	1.16911	13.3694	82.7191	2000	0.651157	-1707.03	0.00414754	0.281189	0.648696	0.0258309	0.0062134	0.00389631	0.00387682
2-166	27.8527	39.0776	1.81084	0.00334107	1.59612	88.4764	26.2579	2000	0.741514	-1187.26	0.00492701	0.49623	0.648696	0.0442852	0.00910447	0.00625703	0.00627706
2-167	20.0369	39.7582	1.50018	0.0137312	1.90069	58.0596	36.5191	2000	0.631371	-1830.46	0.00524584	0.213873	0.648696	0.0207246	0.0095024	0.00701551	0.00702959
2-168	14.2965	0.182041	3.58477	0.000417586	0.598559	12.873	40.5812	2000	0.477498	-2947.79	0.0028434	2.32319	0.648696	0.101445	0.0038475	0.00122748	0.00126868
2-169	9.32312	39.5014	2.68787	0.25724	6.43076	269.05	41.748	2000	0.627225	-1856.81	0.0128271	0.407357	0.648696	-9.68531e-05	0.0626484	0.059081	0.0591914
2-170	20.0191	3.65635	5.75652	0.00833152	1.05984	69.652	13.3513	2000	0.541077	-2447.79	0.00420822	0.37577	0.648696	0.0321897	0.0061732	0.00365189	0.00366735
2-171	5.69069	4.29671	2.63761	0.00217284	0.297411	3.47416	50.16	2000	0.60104	-2027.39	0.00346469	2.18713	0.648696	0.149809	0.00782921	0.000764285	0.00188402
2-172	2.4258	2.70481	2.31084	0.00764273	0.973546	7.9579	169.509	2000	0.722114	-1293.3	0.00406222	0.400735	0.648696	0.0344864	0.006071	0.00361546	0.00355518
2-173	24.3964	38.7226	2.2635	0.00151095	0.887941	80.9929	12.5446	2000	1.00122	13.8696	0.00701424	2.02762	0.648696	0.214862	0.0175929	0.00880016	0.00880352
2-174	5.50175	2.88974	5.36644	0.0037392	0.849437	59.7451	12.347	2000	0.504131	-2730.69	0.00331716	0.682399	0.648696	0.0393281	0.00419412	0.00213712	0.00213542
2-175	26.3648	32.3181	2.08622	0.134076	5.04451	175.984	44.2974	2000	0.645427	-1742.38	0.0106553	0.393461	0.648696	0.00284133	0.0450204	0.0412565	0.0413282
2-176	30.1871	41.6905	0.339816	4.69088e-06	0.362463	11.9746	31.8273	2000	1.22735	828.426	0.00615898	29.8241	0.648696	2.34681	0.0234506	0.000742177	0.00136552
2-177	3.9203	3.85144	2.69592	0.0174209	1.35355	12.1041	130.491	2000	0.591357	-2092.36	0.00414107	0.182682	0.648696	0.0169101	0.00587622	0.00401106	0.00397354
2-178	3.01369	4.81603	5.66261	0.0199917	1.10368	122.993	9.21191	2000	0.792856	-919.466	0.00510345	0.271769	0.648696	0.0327067	0.00912391	0.00565315	0.00572423
2-179	4.84541	1.05556	5.46327	0.0606255	2.65377	176.252	21.5639	2000	0.607546	-1984.32	0.00573021	0.196475	0.648696	0.00549233	0.0105338	0.00883448	0.00888315
2-180	25.0494	38.7734	1.43452	0.114244	3.82512	81.3272	54.0794	2000	0.509924	-2684.99	0.00621623	0.23215	0.648696	0.00239302	0.0140472	0.012367	0.0123844
2-181	1.98464	3.22995	3.56704	0.00162852	1.42581	30.0929	67.8735	2000	0.629902	-1839.78	0.00386827	0.61764	0.648696	0.0399133	0.00576837	0.00380283	0.00379683
2-182	2.3018	2.29875	2.94459	0.00644828	2.67047	32.8078	190.595	2000	0.785561	-956.442	0.00648762	0.259884	0.648696	0.0213074	0.0145215	0.0120869	0.0120677
2-183	6.51459	3.96025	4.38342	0.000516037	0.871051	33.2897	27.7438	2000	0.487654	-2863.61	0.00334241	1.51595	0.648696	0.0707171	0.00410836	0.00203566	0.00203543
2-184	22.0185	39.0629	0.602253	0.00257883	1.45889	29.7404	63.447	2000	1.05297	215.459	0.00785508	1.07477	0.648696	0.141274	0.0229251	0.0149245	0.014856
2-185	14.746	2.83036	4.30473	0.00535629	1.46739	38.8922	38.7969	2000	0.525018	-2568.3	0.00505184	0.341395	0.648696	0.032325	0.00842156	0.00578814	0.00579725
2-186	14.8403	1.37634	3.86129	0.00907704	2.48303	47.0954	79.7819	2000	0.61104	-1961.38	0.0067787	0.25703	0.648696	0.0233638	0.0170513	0.0138132	0.0138242
2-187	3.56135	3.97754	3.13785	0.0111445	0.922124	12.2072	56.4387	2000	0.858815	-599.818	0.00516571	0.545944	0.648696	0.059071	0.00979656	0.00531474	0.00533708
2-188	14.7064	2.66391	2.39836	0.00805216	0.929	6.76158	172.2	2000	0.61274	-1950.27	0.00555666	0.465769	0.648696	0.0639375	0.0127286	0.00725659	0.00710839
2-189	27.1978	41.1439	0.562927	0.00474124	1.75725	34.8001	69.8182	2000	0.79271	-920.201	0.00544654	0.391963	0.648696	0.0396468	0.0107823	0.00775803	0.0077625
2-190	6.48926	8.54216	3.21647	0.00522953	0.518528	6.47362	46.7373	2000	0.659598	-1655.51	0.00463646	1.23739	0.648696	0.11484	0.00995512	0.00331462	0.00356136
2-191	16.9846	8.05173	4.82047	0.0108751	0.882692	32.0866	16	2000	0.33875	-4320.98	0.00289861	0.320487	0.648696	0.0200613	0.00323299	0.00162714	0.00162341
2-192	3.32581	4.6614	3.93702	0.00280516	0.649381	17.9541	22.6591	2000	0.900544	-410.038	0.00497447	2.26622	0.648696	0.19247	0.0114949	0.00389968	0.00397584
2-193	28.881	40.6184	1.2432	0.0668405	2.98318	69.082	49.1502	2000	0.809214	-837.78	0.00666878	0.258746	0.648696	0.00934252	0.0172294	0.0143202	0.0143267
2-194	5.61857	1.66038	4.08647	9.73771e-05	0.687882	26.1576	29.8286	2000	0.551616	-2370.63	0.00327864	3.50398	0.648696	0.150637	0.00435234	0.00163588	0.00164682
2-195	3.10779	3.94383	5.00648	0.0212038	2.37373	111.629	30.0756	2000	0.796797	-899.635	0.00650592	0.231196	0.648696	0.0181535	0.0148454	0.0118382	0.011921
2-196	5.48957	3.83833	3.35429	0.0081764	3.53186	51.5458	174.017	2000	0.666963	-1611.09	0.00691037	0.2748	0.648696	0.0121866	0.0170751	0.0151044	0.0150946
2-197	3.78264	7.68478	5.29186	0.000157292	0.896727	71.736	18.2924	2000	0.754388	-1118.41	0.00597309	3.66937	0.648696	0.294088	0.0137886	0.00668253	0.00671422
2-198	10.5896	3.98771	3.45309	0.00913123	1.1505	15.2942	66.2045	2000	0.621436	-1893.9	0.00515005	0.377263	0.648696	0.0391045	0.00868217	0.00540451	0.00538474
2-199	28.0148	36.0609	1.3193	0.0177842	2.51453	55.4333	57.8459	2000	0.474066	-2976.65	0.00510337	0.185883	0.648696	0.0104919	0.00950498	0.00765979	0.0076636
2-200	28.347	40.3366	0.105274	0.00702744	2.13612	31.5203	112.121	2000	0.750816	-1137.39	0.00646652	0.258099	0.648696	0.0241419	0.0128057	0.010219	0.0102034
2-201	20.8588	42.0681	0.962674	0.00586029	2.26926	52.7394	67.1727	2000	0.790422	-931.763	0.00727218	0.331163	0.648696	0.039844	0.0190569	0.0149455	0.0149778
2-202	15.3103	4.92241	3.38926	0.0129673	2.77877	34.3739	145.583	2000	0.617776	-1917.53	0.00688202	0.24873	0.648696	0.0159834	0.0163797	0.0136792	0.0136521
2-203	3.54844	3.4504	5.79191	0.00700384	1.23595	171.709	10.9374	2000	0.732314	-1237.2	0.00478436	0.410339	0.648696	0.0390235	0.00813917	0.00516013	0.00523149
2-204	2.49516	1.97256	4.82733	0.0113312	2.25401	100.304	34.419	2000	0.896223	-429.276	0.0071427	0.2697	0.648696	0.0246288	0.0168248	0.0136865	0.0136884
2-205	2.11375	1.41098	5.50914	0.00939998	2.00319	185.318	20.3848	2000	0.778279	-993.692	0.00578136	0.235526	0.648696	0.0211382	0.0109284	0.00861522	0.00866054
2-206	7.85706	7.0664	-0.741286	0.00291467	2.21313	120.409	34.6828	1983	0.511859	-2647.07	0.00605407	0.307416	0.648691	0.0303822	0.0125459	0.00982743	0.0098492
2-207	13.3156	34.8206	0.761102	0.00239974	1.24687	20.5537	69.4745	1998	0.819845	-784.776	0.00833789	1.14421	0.648696	0.16536	0.0258184	0.0159641	0.0158813
2-208	19.9761	3.42915	3.34554	4.64554e-05	0.238346	4.65433	36.4462	2000	0.55822	-2323.02	0.00438378	12.8271	0.648696	0.723069	0.013187	-0.000142826	0.00151018
2-209	2.40273	4.58977	3.16105	0.00661708	1.79504	23.394	116.648	2000	0.718955	-1310.84	0.00572506	0.275231	0.648696	0.0264666	0.0103363	0.00790718	0.0078773
2-210	18.3286	5.49879	5.30917	0.0299981	1.2698	60.8172	13.6061	1744	0.405472	-3139.64	0.00564838	0.17589	0.648607	0.0197214	0.0102233	0.00671044	0.00677433
2-211	5.82174	4.28565	5.06812	0.00366169	2.33636	114.977	39.4265	2000	0.502766	-2741.54	0.00465173	0.229203	0.648696	0.0164455	0.00741556	0.00591659	0.00592967
2-212	24.9369	36.3708	1.45438	0.219482	145.588	2415.47	1920.7	2000	0.785221	-958.171	NA	NA	NA	NA	NA	NA	NA
2-213	3.21461	2.27915	3.20542	0.0186146	1.59781	20.3783	83.0446	2000	0.578978	-2176.98	0.00389497	0.147884	0.648696	0.0109305	0.00489257	0.00358172	0.00357119
2-214	5.17676	5.213	5.61341	0.00995287	0.789901	70.5903	8.5034	2000	0.678333	-1543.48	0.0046674	0.606335	0.648696	0.0563957	0.00798556	0.00392234	0.00390948
2-215	16.3692	4.45639	3.38694	0.00873236	0.988009	12.9212	61.7234	2000	0.426471	-3399.85	0.00305556	0.305151	0.648696	0.0197329	0.00348322	0.00197973	0.0019748
2-216	4.22625	1.86128	5.1234	0.0124104	1.80229	101.601	23.2249	2000	0.740379	-1193.39	0.00541172	0.223489	0.648696	0.0207787	0.00962362	0.00730554	0.00733123
2-217	2.90801	3.62743	5.09802	0.00415368	0.941403	64.3204	13.8043	2000	0.802788	-869.672	0.00462929	0.859664	0.648696	0.0699078	0.00799504	0.00429878	0.00429486
2-218	2.33062	3.17083	3.69456	0.0116855	1.45532	27.7483	49.9984	2000	0.740777	-1191.23	0.00501683	0.270096	0.648696	0.0266938	0.00838891	0.00585162	0.00586048
2-219	6.79072	4.54712	3.16323	0.00433654	0.668912	9.39496	49.9769	2000	0.586966	-2122.16	0.00372817	0.943629	0.648696	0.0657992	0.00595543	0.0024835	0.00254024
2-220	5.17397	2.75992	5.13831	0.0188395	1.4221	79.2813	17.2151	2000	0.675459	-1560.46	0.00460166	0.205926	0.648696	0.0202641	0.00717899	0.00489199	0.00491787
2-221	27.5265	40.4089	1.39621	0.000576763	0.995732	47.1359	25.7542	2000	1.05774	233.53	0.00603109	2.57998	0.648696	0.2322	0.0150805	0.00785764	0.00789789
2-222	27.6832	42.2148	1.48054	0.000938089	1.35942	65.4972	31.3567	2000	0.829899	-736.818	0.00505092	1.02028	0.648696	0.0793873	0.00941994	0.00614637	0.00616891
2-223	30.1252	41.0094	0.65434	0.0587041	3.96697	63.3302	98.4854	2000	0.741566	-1186.98	0.00716263	0.284445	0.648696	0.00566746	0.0198255	0.0175449	0.0175627
2-224	6.85891	8.56544	3.01961	0.0110063	0.987204	11.4516	70.0233	2000	0.401054	-3645.64	0.00295266	0.234261	0.648696	0.0153888	0.00314418	0.00183784	0.00182962
2-225	4.42968	6.57914	4.86955	0.00987495	1.04163	50.1527	15.9572	2000	0.541789	-2442.53	0.00368113	0.368226	0.648696	0.0280319	0.0050237	0.00287641	0.00287696
2-226	28.8785	40.21	1.1115	0.0107776	2.09432	58.2685	47.6035	2000	0.875156	-524.426	0.00629523	0.267194	0.648696	0.028375	0.0140894	0.0109003	0.0109362
2-227	3.62398	0.925126	4.9692	0.00429126	1.78547	99.4701	28.0233	2000	0.710314	-1359.2	0.00479077	0.357489	0.648696	0.0314336	0.00853505	0.00617057	0.00619424
2-228	22.8336	39.3697	0.868771	0.20397	4.64894	55.143	93.8661	2000	0.511246	-2674.63	0.00737119	0.257988	0.648696	0.00118496	0.020822	0.0188439	0.0188527
2-229	2.60953	1.90054	4.99806	0.0102809	2.38575	127.106	32.5312	2000	0.715913	-1327.8	0.00552081	0.216789	0.648696	0.0167395	0.0105322	0.00849245	0.00851757
2-230	1.59622	1.24791	2.92854	0.0184066	1.53893	16.8236	103.76	2000	0.600331	-2032.11	0.00394797	0.154136	0.648696	0.0118919	0.00505882	0.00366812	0.00365072
2-231	3.0318	2.58084	3.47531	0.012602	3.1652	48.4626	132.376	2000	0.755179	-1114.21	0.00707083	0.266297	0.648696	0.013604	0.0171302	0.0148003	0.0147978
2-232	2.44429	3.25339	5.12162	0.00629631	0.979895	67.4414	13.3004	2000	0.728885	-1255.97	0.0043096	0.610339	0.648696	0.0492356	0.00700597	0.00391668	0.00392376
2-233	2.11155	1.40114	4.63007	0.0470257	3.28051	100.951	47.0652	2000	0.699922	-1418.16	0.00626617	0.239778	0.648696	0.00639825	0.0143704	0.0124092	0.0124346
2-234	3.43653	2.88149	2.92035	0.00678233	1.59377	17.7435	136.132	2000	0.764823	-1063.45	0.00586178	0.339718	0.648696	0.0359764	0.0107094	0.00762848	0.00758651
2-235	30.1495	36.7703	0.894423	0.00179645	1.36432	32.7025	52.6164	2000	0.712796	-1345.25	0.00512067	0.794844	0.648696	0.0707089	0.0102647	0.00663183	0.00662006
2-236	4.31585	2.51786	5.37299	0.00423755	0.808356	70.3557	10.3925	2000	0.709651	-1362.94	0.00424023	0.86332	0.648696	0.0625508	0.00657657	0.00329973	0.00329633
2-237	5.72882	2.88672	4.13288	0.000181447	0.633983	22.3288	26.9951	2000	0.671002	-1586.95	0.00402982	4.38292	0.648696	0.258086	0.00742998	0.00225927	0.00228657
2-238	5.23329	4.61491	6.05326	0.00021193	0.145389	72.6126	1.64902	2000	0.541189	-2446.96	0.00239988	4.40602	0.648696	0.267327	0.000532198	0.000977978	-0.0105189
2-239	26.7935	40.8068	0.831322	0.000346652	1.17685	36.1209	49.2583	2000	0.791608	-925.767	0.00445436	1.67773	0.648696	0.114886	0.00835583	0.00490051	0.00490785
2-240	4.57555	4.83547	5.4338	0.0094651	1.17013	76.6839	14.095	2000	0.591469	-2091.6	0.00531045	0.367914	0.648696	0.0391826	0.0092918	0.00583014	0.00586766
2-241	17.0469	3.42237	3.98299	1.80791e-06	0.564345	21.162	41.5257	2000	0.880892	-498.292	0.00689579	22.6615	0.648696	1.9682	0.0236122	0.00535947	0.00545502
2-242	7.30941	40.0992	2.16968	0.0300118	3.32278	91.1043	55.3763	2000	0.571263	-2230.63	0.00642041	0.246737	0.648696	0.00798983	0.0147972	0.0126759	0.0126741
2-243	24.9911	1.53035	0.0176417	0.00409095	1.29688	156.762	13.1069	2000	0.727032	-1266.15	0.00516599	0.503362	0.648696	0.0487616	0.00952206	0.00623764	0.00630265
2-244	3.8673	6.38105	3.07684	0.0118007	2.44532	28.0436	157.737	2000	0.915199	-345.469	0.00917639	0.323279	0.648696	0.0283597	0.0269862	0.0228003	0.0227584
2-245	5.70684	5.44811	3.46766	0.00656294	2.27061	37.0556	102.533	2000	0.64289	-1758.14	0.00628417	0.239562	0.648696	0.0192862	0.0124641	0.0102464	0.0102352
2-246	22.7198	40.821	2.12481	0.0135079	2.5279	138.619	30.9018	2000	1.12696	487.1	0.0116073	0.407554	0.648696	0.0464096	0.038174	0.0310395	0.0311422
2-247	15.9525	1.78281	5.80199	0.00535953	0.78416	90.7873	7.93117	2000	0.378116	-3881.23	0.00306002	0.443809	0.648696	0.0263783	0.00350109	0.00178645	0.00179977
2-248	4.67798	4.99135	3.88841	0.00447435	2.97359	67.2089	98.2179	2000	0.894242	-438.127	0.00904987	0.383394	0.648696	0.0307461	0.0287834	0.0250864	0.0250591
2-249	5.27956	3.49728	3.20829	0.00497842	2.29886	32.1099	140.952	2000	0.684144	-1509.36	0.00624653	0.254962	0.648696	0.0219818	0.0124578	0.0102096	0.0101936
2-250	5.46862	3.21784	3.95424	0.00570062	1.76332	39.842	57.2668	2000	0.602245	-2019.37	0.00453605	0.258258	0.648696	0.0208093	0.0068686	0.00510705	0.00511372
2-251	27.6407	40.1723	1.14288	0.000668034	1.64482	59.6707	49.9965	2000	0.950301	-194.918	0.0061885	1.22009	0.648696	0.118726	0.0157375	0.0107574	0.0107583

## Sheet: Table S4
Table S4. Fitted results of the leaf profiles using SGE-2 for two datasets.
Image	x0	y0	theta	a	n1	n2	N	RMSE	AIC	root-mean-square relative intrinsic curvature	root-mean-square relative parameter-effects curvature	critical curvature	percentage bias(a)	percentage bias(n1)	percentage bias(n2)
1-001	8.04796	5.53341	4.71579	0.000473806	1.21332	40.8888	1980	0.567834	-2233.08	0.00535744	1.48244	0.619055	0.105137	0.0100755	0.00625363
1-002	16.0206	11.3828	4.70397	0.00102012	1.68766	50.8694	1461	0.286121	-3648.43	0.00482987	0.508996	0.618865	0.0339044	0.00716939	0.0051972
1-003	21.6224	6.9501	-1.62843	0.000343683	1.23523	42.3808	1819	0.497293	-2533.43	0.00516814	1.57588	0.619008	0.109117	0.00960844	0.0058655
1-004	13.0074	9.73487	-1.40496	0.00263262	0.821901	23.9827	1953	0.68803	-1452.55	0.0061982	1.77698	0.619048	0.184727	0.0163379	0.00733302
1-005	22.503	40.3234	1.59067	0.129589	2.93218	49.8009	2000	0.560069	-2310.79	0.00553368	0.232144	0.619061	0.00354908	0.0110355	0.00906952
1-006	16.4307	1.11996	4.78972	0.00648685	3.20516	82.7093	2000	0.584878	-2137.41	0.00623857	0.27621	0.619061	0.0127078	0.0128509	0.0110697
1-007	7.38308	40.4021	1.4897	0.193478	2.93214	46.592	2000	0.687043	-1493.44	0.00673702	0.279521	0.619061	0.00378707	0.0159954	0.0131083
1-008	13.3496	3.42697	4.66831	0.00224578	3.14786	90.189	2000	0.54409	-2426.57	0.00649842	0.313477	0.619061	0.0175325	0.0133307	0.011526
1-009	23.1369	39.5113	1.57529	0.00505163	3.23786	84.099	2000	0.745166	-1168.6	0.00927279	0.423996	0.619061	0.0346205	0.0291498	0.0246518
1-010	3.89352	2.07034	-2.13766	0.00493224	2.50617	67.7345	2000	0.845347	-664.043	0.00767473	0.354769	0.619061	0.0307806	0.017709	0.0145566
1-011	4.60659	8.08777	-1.62116	0.0245951	1.30603	28.1623	1801	0.663001	-1472.35	0.00777901	0.313896	0.619002	0.0522682	0.0216075	0.0137311
1-012	12.8686	30.2836	1.53155	0.132475	155.405	2149.01	1046	0.282994	-2632.81	NA	NA	NA	NA	NA	NA
1-013	18.1931	10.5196	4.67142	1.38173e-06	0.547022	28.0156	1274	0.454591	-2000.75	0.0071738	26.4535	0.618759	2.26267	0.0253949	0.00488188
1-014	25.3838	7.36315	4.75998	0.00177535	1.45054	42.1826	1675	0.388107	-3162.7	0.00500226	0.571576	0.618958	0.0429854	0.00807442	0.00550176
1-015	6.33634	30.8713	1.5909	0.335978	178.23	2149.18	1513	0.342185	-3237.11	NA	NA	NA	NA	NA	NA
1-016	12.3891	11.5364	4.73282	3.18982e-05	0.935249	38.0063	1229	0.322108	-2776.6	0.00565424	4.47274	0.618728	0.308765	0.0124206	0.00638242
1-017	17.7388	34.3198	1.63402	0.11231	3.57593	58.3735	1823	0.552911	-2152.48	0.00869169	0.366927	0.619009	0.00584535	0.0282357	0.0240045
1-018	25.5665	10.0317	4.7009	0.000566736	2.11364	67.0389	1517	0.540578	-1858.28	0.0096909	0.813904	0.618892	0.0972608	0.0284727	0.0227583
1-019	5.32245	9.41331	-1.63252	0.00133257	0.696	21.7846	1706	0.628066	-1578.96	0.0064364	3.19442	0.618969	0.326792	0.0194918	0.00706576
1-020	14.6243	4.97657	4.71046	0.00569241	2.38297	61.1644	2000	0.620297	-1902.23	0.00747291	0.339506	0.619061	0.0323981	0.0178772	0.0142536
1-021	24.2946	7.31764	4.75281	0.00335266	1.72305	47.1736	1926	0.621372	-1824.89	0.00714178	0.500094	0.61904	0.0556081	0.016266	0.0119174
1-022	7.41128	7.81935	4.74885	0.000607388	1.74	55.2017	1562	0.56511	-1774.99	0.00919831	1.06846	0.618912	0.126797	0.0252383	0.0187176
1-023	10.7946	11.5413	-1.60325	1.10266e-05	0.807887	35.5077	1214	0.391887	-2266.52	0.00699546	8.85869	0.618718	0.738281	0.0196323	0.00863173
1-024	15.9109	10.3727	4.66751	0.00148908	1.32012	38.5281	1452	0.539397	-1784.66	0.00856525	1.24747	0.618861	0.167853	0.0266341	0.0170399
1-025	23.2844	35.184	1.49582	0.00422129	2.71995	70.7206	1728	0.483563	-2503.05	0.00710802	0.336514	0.618977	0.0299498	0.0181441	0.014668
1-026	6.5399	14.4361	4.75158	1.73968e-05	0.461207	20.1582	1027	0.593047	-1065.19	0.013337	48.1337	0.618559	8.21594	0.117595	0.00559157
1-027	13.792	35.0626	1.5464	0.00482492	2.94738	75.929	1821	0.452689	-2878.47	0.00653651	0.291507	0.619009	0.0191281	0.014211	0.0117793
1-028	23.5246	8.4437	-1.47133	0.00624784	1.61795	41.0828	1735	0.39745	-3193.73	0.0050653	0.291375	0.61898	0.0253138	0.0082907	0.00588055
1-029	4.82823	7.36949	-1.54316	0.00413733	2.76161	71.8854	1725	0.516576	-2270.85	0.00864469	0.376053	0.618976	0.0309503	0.0236719	0.0198511
1-030	11.5311	35.9424	1.57998	0.00820519	2.53994	62.224	2000	0.752687	-1128.43	0.00764695	0.38025	0.619061	0.0468125	0.0253677	0.0196093
1-031	18.4445	35.9703	1.56953	0.00169485	1.92983	56.1995	1826	0.563267	-2088.27	0.0062092	0.628348	0.61901	0.0619034	0.0143141	0.0102933
1-032	24.5425	9.98726	4.7003	0.0133302	2.5012	56.3797	1680	0.521003	-2182.73	0.00828329	0.327749	0.61896	0.0264811	0.0228084	0.0182185
1-033	4.77967	8.41184	-1.57361	0.00142761	0.639582	19.9802	1706	0.699958	-1209.19	0.00714284	4.23268	0.618969	0.493814	0.0268571	0.00816949
1-034	10.8274	11.4554	4.66962	0.000813986	1.93685	58.4227	1271	0.35149	-2649.86	0.00870699	0.653677	0.618757	0.0711919	0.0208944	0.0161897
1-035	15.743	6.90701	-1.65934	0.00282905	2.32818	64.1082	1879	0.422907	-3226.16	0.00580381	0.285964	0.619026	0.0205921	0.0098094	0.00790033
1-036	23.311	35.6294	1.57348	0.00163712	2.83788	81.9474	1819	0.53973	-2235.52	0.0075477	0.442085	0.619008	0.0427545	0.0198451	0.0161411
1-037	9.85709	2.42845	4.54246	0.00215853	2.96959	84.3983	2000	0.74832	-1151.71	0.00939906	0.492313	0.619061	0.0488527	0.0293922	0.0247924
1-038	4.87936	34.9902	1.55124	0.00732739	3.08038	75.4198	1767	0.432236	-2956.27	0.00714622	0.302441	0.618991	0.0142739	0.0162977	0.0139515
1-039	8.4312	6.67284	4.5188	0.00227187	2.02515	57.1597	1833	0.399747	-3353.45	0.00550196	0.318963	0.619012	0.0231911	0.00891617	0.00703149
1-040	19.2987	34.6377	1.55411	0.0104333	2.55057	60.2344	1854	0.505764	-2519.69	0.00595157	0.265124	0.619019	0.0210576	0.0138568	0.0108678
1-041	25.1797	7.41669	4.66885	8.63431e-05	1.4558	55.3327	1768	0.525129	-2269.59	0.00607001	1.96302	0.618991	0.143459	0.0123717	0.00835035
1-042	4.79692	10.5889	4.68608	0.00173016	1.90424	54.2201	1521	0.510927	-2034.8	0.00826	0.628648	0.618894	0.0793973	0.0228405	0.0171182
1-043	10.2498	3.31146	-1.59498	0.000627143	1.35622	44.7623	2000	0.527004	-2554.19	0.00469978	1.0189	0.619061	0.0622638	0.00725548	0.00474405
1-044	15.2496	11.8018	4.60733	0.000263848	1.15407	39.8779	1493	0.569392	-1673.68	0.00848018	2.58899	0.618881	0.287901	0.0241588	0.0146369
1-045	21.9144	15.1754	-1.52307	2.5478e-07	0.109842	7.64165	940	0.496785	-1307.27	0.0122406	668.337	0.618463	104.878	0.428418	-0.287005
1-046	26.2329	29.3329	1.5122	0.00321753	2.27669	57.2814	948	0.240269	-2695.71	0.00807022	0.375006	0.618473	0.0453226	0.0229071	0.0176697
1-047	5.27905	9.34669	4.67306	0.00498697	1.30589	34.14	1671	0.437214	-2756.96	0.00566795	0.47858	0.618956	0.0477017	0.0106275	0.00684209
1-048	11.9549	11.9398	-1.60172	0.00111636	1.37496	41.0164	1369	0.463301	-2098.57	0.00804752	1.17461	0.618817	0.143626	0.0227125	0.0149563
1-049	19.1495	12.1883	-1.55364	0.00240361	1.7596	48.1683	1379	0.456132	-2156.97	0.00936723	0.5627	0.618822	0.0731726	0.0246629	0.0186941
1-050	26.4571	10.8592	4.72376	0.00127288	1.16982	35.3865	1631	0.443131	-2646.92	0.00573014	1.10266	0.618941	0.089973	0.0108505	0.00649975
1-051	8.93793	38.4584	1.51679	0.00670791	2.11234	54.311	2000	0.730337	-1249	0.00635665	0.367991	0.619061	0.0403276	0.0152391	0.0112914
1-052	15.7342	33.4056	1.62161	0.00323444	2.441	66.1506	1832	0.515216	-2421.86	0.00619109	0.342299	0.619012	0.0312819	0.0140245	0.0110772
1-053	24.206	5.48198	4.65447	0.00169217	1.43198	42.3842	1919	0.539416	-2361.08	0.00586491	0.737718	0.619038	0.0628448	0.0109758	0.00742099
1-054	8.47613	6.24569	4.67101	0.00307295	2.08295	57.2518	1986	0.685131	-1494	0.00820279	0.480192	0.619057	0.0557529	0.0209075	0.0161989
1-055	17.0604	1.80597	4.77174	0.00471195	2.53724	66.9455	2000	0.483889	-2895.61	0.00585644	0.254929	0.619061	0.0163319	0.0100857	0.00824693
1-056	24.6255	29.1208	1.63226	0.0157972	68.6206	1450.47	1487	0.507058	-2011.75	0.268733	11.3005	0.618878	-0.0777307	36.2444	36.2164
1-057	6.14147	5.84003	-1.55233	0.000584475	1.41829	47.0259	2000	0.608378	-1979.85	0.0054338	1.10368	0.619061	0.0784697	0.00970314	0.00651096
1-058	15.0816	4.38703	4.71929	0.00716906	1.44029	37.2633	2000	0.560384	-2308.54	0.00492097	0.359291	0.619061	0.0313014	0.0079661	0.00532282
1-059	23.9945	37.899	1.55938	0.035786	2.09644	43.6826	2000	0.55026	-2381.46	0.00490644	0.194076	0.619061	0.0108511	0.00857998	0.00642393
1-060	5.03922	4.5871	4.71724	0.029793	2.51971	52.3715	1982	0.443115	-3218.41	0.00570286	0.218921	0.619056	0.00727088	0.0100161	0.00821264
1-061	10.6764	36.1699	1.6214	0.020804	2.94821	63.6393	1948	0.602308	-1967.23	0.00750892	0.328645	0.619046	0.0187055	0.021373	0.0174187
1-062	18.0663	5.34899	4.66547	0.00616428	2.08024	53.4057	2000	0.639685	-1779.13	0.00708926	0.33356	0.619061	0.0328861	0.0156641	0.0122107
1-063	26.3208	7.34047	4.69361	0.00317401	1.54846	42.4248	1839	0.646188	-1598.06	0.00806909	0.667412	0.619014	0.086442	0.0208089	0.0144729
1-064	5.74872	34.0335	1.56898	0.00978454	2.22471	53.8943	2000	0.496089	-2796.01	0.00515353	0.22635	0.619061	0.016844	0.00931471	0.00718628
1-065	10.2496	30.3177	1.59461	0.000569194	2.81655	88.702	1518	0.425493	-2586.29	0.00745608	0.551894	0.618892	0.0522791	0.0192694	0.0157188
1-066	16.5277	30.6242	1.5421	0.000619004	2.04321	65.1526	1749	0.626753	-1626.29	0.00732768	1.0515	0.618985	0.112035	0.0210737	0.0152693
1-067	20.2441	7.15819	4.67595	9.58846e-05	0.992249	37.3078	1419	0.42292	-2434.31	0.00623945	3.61646	0.618844	0.285858	0.0144217	0.00752534
1-068	25.5071	30.9227	1.64059	0.101007	5.77724	93.8773	1716	0.504601	-2339.45	0.0118379	0.512119	0.618973	0.0037948	0.0568033	0.0518812
1-069	4.50929	7.72872	4.70672	0.000242632	1.236	43.3638	1710	0.522787	-2210.16	0.00631926	1.88604	0.618971	0.154077	0.0134848	0.00846698
1-070	11.7433	2.65438	4.6701	0.00381376	1.69677	46.412	2000	0.540588	-2452.4	0.00530173	0.392648	0.619061	0.0321847	0.00873499	0.00629024
1-071	18.992	5.78089	4.72271	0.000817596	1.73864	54.601	1882	0.693551	-1369.37	0.00795108	0.995273	0.619027	0.108423	0.0201805	0.0146323
1-072	26.5235	7.59846	4.72399	0.000144659	1.00432	36.9025	1577	0.403695	-2852.99	0.00486036	2.60322	0.618919	0.170442	0.00974637	0.00522464
1-073	7.68753	4.57124	-1.43961	0.00210408	1.9946	56.738	1783	0.445593	-2874.59	0.00620076	0.378648	0.618996	0.0314415	0.0114921	0.00902859
1-074	14.9912	4.69583	4.74769	0.00513715	1.98585	51.6743	1921	0.489411	-2737.32	0.00621418	0.282975	0.619039	0.0231303	0.0111624	0.00876297
1-075	24.63	31.8752	1.4682	0.000861243	2.31928	71.1693	1665	0.46314	-2555.2	0.00666114	0.601772	0.618954	0.0551682	0.0152334	0.0117205
1-076	3.6839	36.3201	1.63136	0.0774103	2.71749	49.5867	2000	0.594912	-2069.38	0.00631821	0.267161	0.619061	0.00721419	0.0143307	0.0115615
1-077	15.6637	1.47573	-1.45601	0.00297794	1.77907	49.6769	2000	0.521318	-2597.59	0.00575336	0.387492	0.619061	0.0318589	0.00995433	0.00750927
1-078	22.631	3.47514	4.83521	0.00213416	2.20293	63.2554	2000	0.404697	-3610.47	0.00513929	0.273301	0.619061	0.0162872	0.00707598	0.0057337
1-079	25.4294	33.0101	1.66918	0.00307252	2.46531	66.2555	1591	0.406011	-2860.18	0.00678631	0.326823	0.618924	0.0277863	0.0148629	0.0120162
1-080	3.08452	3.11414	4.66881	0.00274442	1.61774	46.5545	2000	0.682319	-1521.04	0.00578711	0.534798	0.619061	0.0459163	0.0105204	0.00754228
1-081	11.9454	39.9146	1.53598	0.0226275	3.73045	81.5824	2000	0.668819	-1600.98	0.00783085	0.350714	0.619061	0.0119852	0.0226195	0.0196176
1-082	19.2477	4.08408	4.72364	0.0104291	2.25001	54.5602	2000	0.663817	-1631	0.00728097	0.290553	0.619061	0.0232805	0.0156709	0.0125553
1-083	25.9152	6.25361	4.68981	0.00286789	0.798132	23.3809	2000	0.656439	-1675.71	0.00499094	1.70971	0.619061	0.144364	0.0114912	0.00471475
1-084	8.55153	3.48652	-1.75571	0.000823967	1.84031	57.6032	1861	0.477677	-2741.9	0.00639951	0.633246	0.619021	0.0502142	0.0116948	0.00887849
1-085	18.162	30.0733	1.5094	0.0036385	4.21029	106.942	1312	0.416152	-2292.49	0.0113929	0.550741	0.618783	0.0326523	0.0484114	0.0427029
1-086	3.97829	32.5347	1.58092	0.235442	160.165	2148.07	1636	0.481811	-2381.24	NA	NA	NA	NA	NA	NA
1-087	9.9071	5.0408	4.63251	0.00376945	1.70668	46.427	2000	0.646415	-1737.26	0.00656405	0.498801	0.619061	0.0520361	0.0138536	0.0098861
1-088	17.7673	6.25027	-1.60993	0.0088945	1.98214	48.5971	2000	0.519493	-2611.61	0.00581283	0.253454	0.619061	0.0215393	0.010634	0.00810061
1-089	25.937	6.77321	4.75476	0.0012163	1.92323	58.0592	1860	0.51173	-2484.25	0.00656882	0.547741	0.619021	0.0465165	0.0124661	0.00955749
1-090	6.81684	35.1919	1.51987	0.00707163	3.5405	86.8391	1818	0.549611	-2168.32	0.00830451	0.386452	0.619008	0.0222528	0.0255878	0.0218932
1-091	14.9127	5.83703	4.74029	0.0060602	1.42197	37.0754	2000	0.47463	-2972.89	0.00466068	0.35172	0.619061	0.0285523	0.0071398	0.00477865
1-092	22.0268	6.77827	4.65237	0.00934973	1.33765	33.2699	2000	0.730616	-1247.48	0.00731408	0.47876	0.619061	0.0648774	0.0172798	0.0112109
1-093	6.03403	5.95419	-1.51819	0.00589451	2.08175	53.236	1921	0.555385	-2251.47	0.00727824	0.317391	0.619039	0.0296065	0.0154509	0.0121892
1-094	14.3039	5.94107	4.75452	0.00292424	1.75918	48.9421	1960	0.462021	-3018.82	0.0052738	0.361719	0.61905	0.028286	0.00845622	0.00629061
1-095	23.273	5.2923	4.77571	0.00840078	2.12999	52.3667	1983	0.617221	-1905.71	0.00748936	0.316145	0.619056	0.0304701	0.0174063	0.0136632
1-096	2.23135	8.674	4.64135	0.000156993	1.16273	41.6582	1371	0.371368	-2708.13	0.00595112	2.34117	0.618818	0.177383	0.0124447	0.00726937
1-097	8.09878	6.53308	4.66027	0.000287156	1.18795	41.0946	1614	0.362424	-3268.24	0.00437443	1.38713	0.618934	0.0809947	0.00683345	0.00416328
1-098	16.2937	9.17544	4.67349	0.000226008	1.18232	41.1554	1407	0.361018	-2859	0.00529678	1.93954	0.618837	0.139317	0.0105077	0.00608511
1-099	23.8275	4.87617	4.68976	0.00152829	1.91639	56.4804	1819	0.471398	-2727.98	0.00573113	0.48067	0.619008	0.0393492	0.0104992	0.00791778
1-100	5.06556	7.75048	4.73378	0.000758237	2.26326	69.9495	1599	0.453261	-2522.55	0.00741335	0.569383	0.618928	0.054662	0.0175164	0.0139874
1-101	9.30312	10.8216	4.72064	3.22821e-05	0.939802	38.4295	1338	0.343306	-2853.01	0.00539043	4.05816	0.618799	0.260426	0.0105418	0.00553865
1-102	14.2213	6.49781	-1.62858	0.00118456	2.42908	73.7101	2000	0.73651	-1215.34	0.00901177	0.60188	0.619061	0.0648178	0.0250089	0.0204178
1-103	21.665	10.3675	4.67102	0.000501323	1.35517	44.4838	1662	0.502511	-2279.38	0.0063458	1.33458	0.618953	0.113941	0.0132586	0.00866704
1-104	27.641	11.707	4.70201	0.000660121	1.45817	45.6539	1370	0.55412	-1609.64	0.00974659	1.55993	0.618817	0.215499	0.0318986	0.0215898
1-105	5.30187	8.12166	4.71678	0.000189877	1.00204	36.2072	1696	0.567042	-1916.37	0.00656238	3.22037	0.618966	0.269783	0.0156918	0.00835824
1-106	10.3232	34.6322	1.62091	0.00555505	16.5985	397.325	1310	0.45715	-2042.8	0.0394652	2.41466	0.618782	0.00711062	0.826415	0.812853
1-107	16.4607	33.7827	1.53882	0.284864	176.566	2149.47	1300	0.222584	-3898.39	NA	NA	NA	NA	NA	NA
1-108	21.1582	34.6275	1.58174	0.0072978	6.4719	151.808	1410	0.510327	-1889.04	0.0171459	0.905461	0.618839	0.0248476	0.113132	0.104905
1-109	26.16	37.5744	1.61281	0.00505019	2.61233	67.3946	1901	0.565812	-2157.22	0.00669252	0.32972	0.619033	0.0308686	0.0163516	0.0129358
1-110	5.72174	32.3094	1.55813	0.527117	194.149	2147.94	1709	0.459129	-2652.66	NA	NA	NA	NA	NA	NA
1-111	14.0371	37.7533	1.58808	0.041816	2.69269	53.6889	2000	0.562826	-2291.14	0.00590839	0.251414	0.619061	0.0101675	0.0128787	0.010228
1-112	24.7791	38.022	1.5175	0.0459224	2.88539	57.1016	2000	0.696781	-1437.15	0.00717086	0.315062	0.619061	0.0137184	0.020013	0.0161861
1-113	1.8733	5.53318	-1.64064	0.003472	2.02696	55.2684	2000	0.552459	-2365.52	0.00611402	0.364241	0.619061	0.033208	0.0119731	0.00913883
1-114	8.14891	7.43646	4.63278	0.00135218	2.208	65.1194	1714	0.584841	-1830.84	0.00940751	0.568828	0.618972	0.0639866	0.0258646	0.0210482
1-115	14.9673	1.39975	4.71854	0.00763675	2.37846	60.1775	2000	0.572729	-2221.38	0.00615956	0.257334	0.619061	0.0171585	0.0114298	0.0093158
1-116	20.1408	2.80705	-1.64853	0.00470459	2.00441	53.6693	2000	0.633026	-1820.99	0.00622137	0.349774	0.619061	0.0323482	0.0122127	0.00931545
1-117	26.1107	8.25091	4.58027	1.40209e-05	0.997463	43.4803	1594	0.404745	-2875.55	0.00497665	4.47075	0.618926	0.257213	0.00902344	0.00480229
1-118	6.83578	36.7272	1.59466	0.0188683	2.69734	59.5867	2000	0.503655	-2735.46	0.00573784	0.240149	0.619061	0.0122699	0.0118131	0.00947612
1-119	13.6139	34.1925	1.62773	0.00357077	2.50692	66.2652	1698	0.536773	-2104.93	0.00796071	0.401066	0.618966	0.0459162	0.0216693	0.0169578
1-120	22.3087	34.9688	1.55177	0.000352332	5.13655	164.348	1220	0.484194	-1761.67	0.0191408	1.03798	0.618722	0.0851651	0.118576	0.108934
1-121	3.97922	8.32506	4.68488	0.00243148	1.46765	40.5279	1484	0.519516	-1935.63	0.00834299	0.858995	0.618876	0.119929	0.0246455	0.0163903
1-122	8.72502	31.7666	1.59561	0.00342484	2.21542	59.2035	1694	0.405479	-3050.31	0.00556686	0.309592	0.618965	0.0264684	0.0106866	0.00822976
1-123	14.544	33.8003	1.57205	0.0112739	2.29404	54.4351	2000	0.511465	-2673.91	0.00534058	0.233359	0.619061	0.0178438	0.0103338	0.00794784
1-124	19.3944	7.97238	-1.64393	0.00226916	1.46916	41.3358	1607	0.532584	-2016.88	0.00701516	0.775226	0.618931	0.0910822	0.0175948	0.0117093
1-125	26.6054	32.16	1.57641	0.0104402	3.56926	81.3022	1495	0.408888	-2666.01	0.00872248	0.386477	0.618882	0.0172176	0.0269668	0.0232273
1-126	3.46903	4.04015	-1.67358	0.0116156	3.61563	85.1146	2000	0.460667	-3092.33	0.00643335	0.276079	0.619061	0.00765951	0.0133964	0.0117758
1-127	13.073	33.7251	1.51269	0.00438257	2.05649	53.4778	1689	0.502655	-2315.57	0.00639087	0.382041	0.618963	0.0434625	0.0157111	0.011577
1-128	19.6001	2.70666	4.73983	0.0266663	2.67223	57.3542	2000	0.603289	-2013.45	0.00656874	0.259257	0.619061	0.0114417	0.0141595	0.0116543
1-129	27.6348	33.5281	1.53536	0.00207173	1.81545	50.7329	1462	0.376897	-2845.2	0.00573967	0.50161	0.618866	0.0481907	0.0119858	0.00850642
1-130	5.07365	3.41102	4.73053	0.0052498	3.04793	79.3761	2000	0.549082	-2390.04	0.00727289	0.308407	0.619061	0.0155734	0.0160475	0.0138738
1-131	10.3789	5.50159	-1.61635	0.00211165	0.941049	27.9789	2000	0.768821	-1043.6	0.0066134	1.74757	0.619061	0.18557	0.0179025	0.00907664
1-132	17.8828	33.1574	1.55886	0.116703	19.9387	308.317	1601	0.596789	-1644.86	0.0531205	2.01871	0.618929	-0.0105927	1.33786	1.31958
1-133	24.5067	6.93355	4.7012	0.00373062	2.14913	57.3904	1842	0.493664	-2592.55	0.00664849	0.337179	0.619015	0.0308605	0.0137248	0.0107628
1-134	10.5649	39.5986	1.53738	0.00617291	1.48431	39.2751	2000	0.695872	-1442.37	0.0049954	0.504636	0.619061	0.0475214	0.00995861	0.00636831
1-135	20.9373	8.56538	4.70691	0.00360867	1.66132	44.973	1887	0.642397	-1662.19	0.00743221	0.553867	0.619029	0.0676953	0.0181754	0.0128666
1-136	17.0667	35.4316	1.67131	0.00255372	2.76875	75.6311	1667	0.594365	-1726.57	0.00946117	0.487423	0.618955	0.0586901	0.0308474	0.024981
1-137	7.21063	35.3897	1.58085	0.028425	2.02118	42.9861	2000	0.498256	-2778.57	0.00478727	0.188381	0.619061	0.0122346	0.00833321	0.00614418
1-138	15.063	2.84188	-1.5723	0.0112782	2.67567	63.6543	2000	0.624421	-1875.73	0.00796674	0.313603	0.619061	0.0186029	0.0191871	0.0161266
1-139	22.6026	9.02891	-1.57504	0.00665809	2.2985	56.2724	1590	0.421824	-2736.88	0.00687385	0.293671	0.618924	0.0277016	0.0165392	0.0129701
1-140	2.5294	6.38999	4.64612	0.000909144	1.99661	61.1929	1687	0.528285	-2145.03	0.00801179	0.698062	0.618962	0.0731115	0.0196158	0.0151405
1-141	9.89597	5.03539	-1.50327	0.00163247	1.42582	42.2227	1878	0.622029	-1775.24	0.0068846	0.913538	0.619026	0.0934938	0.0157752	0.0105687
1-142	14.9983	14.7337	4.78785	2.91044e-07	0.14008	9.23088	1132	0.529153	-1433	0.00961312	386.842	0.618654	46.7906	0.180939	-0.120796
1-143	19.889	6.33895	4.7091	0.00055886	1.58648	51.4824	1747	0.616675	-1681.05	0.00798125	1.26493	0.618984	0.130719	0.0202969	0.0143557
1-144	24.5432	7.82848	4.61478	0.00594025	1.55472	39.3668	1643	0.517296	-2157.95	0.00718698	0.432238	0.618946	0.0560509	0.0173963	0.0121184
1-145	2.43344	4.69954	4.60369	0.00501281	2.46918	64.4632	2000	0.470862	-3004.77	0.00584886	0.252236	0.619061	0.0162389	0.0100824	0.00824085
1-146	10.7102	34.6227	1.53804	0.00654204	5.54162	135.43	1758	0.40708	-3152	0.00846484	0.441091	0.618988	0.00975308	0.0286457	0.0262161
1-147	15.5482	33.3621	1.61253	0.00218049	2.70154	74.2299	1456	0.36394	-2935.36	0.00697994	0.35857	0.618863	0.0315625	0.0164648	0.0133879
1-148	22.1951	5.91071	-1.52854	0.00340553	1.8729	51.1033	1967	0.650487	-1683.76	0.00734055	0.466041	0.619052	0.0513387	0.0164235	0.0122529
1-149	26.7307	32.9914	1.62442	0.00399488	2.9049	74.6021	1474	0.461965	-2268.65	0.00953023	0.427198	0.618872	0.0381445	0.0312983	0.0262438
1-150	3.19197	11.2607	4.67869	1.53234e-06	0.0939649	6.44696	1483	0.845313	-490.442	0.0127064	668.078	0.618876	97.244	0.531516	-0.321534
1-151	8.83841	4.46248	-1.63735	0.00651145	1.36853	35.3396	2000	0.530258	-2529.58	0.00509129	0.420716	0.619061	0.0390981	0.00888875	0.00570649
1-152	16.1241	31.6806	1.53471	0.00399911	3.63136	92.7509	1462	0.39897	-2678.79	0.00845226	0.393281	0.618866	0.0244327	0.0259248	0.0223054
1-153	21.0446	32.0561	1.54273	0.00893592	4.55384	106.19	1591	0.408486	-2840.85	0.00906534	0.431054	0.618924	0.0125154	0.0303943	0.0272812
1-154	6.77285	1.47819	4.68748	0.0108053	1.99636	49.3115	2000	0.567422	-2258.62	0.00481886	0.214048	0.619061	0.015236	0.00722653	0.00548916
1-155	17.011	6.30391	-1.57916	0.00184318	0.806901	24.6555	2000	0.557844	-2326.71	0.00422402	1.59836	0.619061	0.111023	0.00806295	0.00345657
1-156	24.5311	16.5092	4.54974	0.0097193	1.6232	37.0806	1213	0.465809	-1845.43	0.0108817	0.457088	0.618717	0.0914378	0.040653	0.0283407
1-157	3.88191	7.48752	4.59321	0.0152551	1.67993	38.7314	2000	0.630418	-1837.5	0.00691837	0.276341	0.619061	0.0311244	0.0151483	0.010946
1-158	15.5936	37.9336	1.52788	0.00359284	2.27832	62.3208	2000	0.63608	-1801.73	0.0061436	0.381718	0.619061	0.0359779	0.0134177	0.0103098
1-159	23.1205	34.1065	1.51277	0.0556778	122.408	2148.05	1522	0.438638	-2500.51	NA	NA	NA	NA	NA	NA
1-160	6.02122	5.62792	-1.53718	0.000761765	1.49299	47.9293	2000	0.433565	-3334.87	0.00438345	0.686352	0.619061	0.0390095	0.00586155	0.00407011
1-161	11.6336	4.64447	4.7082	0.000461839	1.72505	57.6971	2000	0.626007	-1865.59	0.0065844	1.01592	0.619061	0.0802256	0.0129162	0.0094395
1-162	16.6357	11.6892	4.68124	0.00011236	1.10547	41.0027	1463	0.424883	-2496.5	0.00632398	2.9791	0.618866	0.228028	0.0139896	0.00799463
1-163	22.5213	9.85632	4.74682	0.000198852	1.56754	55.1867	1545	0.463868	-2365.61	0.00675045	1.43988	0.618905	0.118622	0.0145925	0.0103304
1-164	27.1095	10.7561	4.73244	1.01197e-06	0.650052	33.744	1422	0.471606	-2129.6	0.00622578	18.7636	0.618845	1.39197	0.0183077	0.00562591
1-165	4.13365	7.59206	4.77998	3.82499e-05	1.30115	52.175	1506	0.426636	-2557.71	0.00631353	2.59445	0.618887	0.18831	0.0129253	0.00850519
1-166	9.28767	7.83551	-1.54164	0.00579211	2.35793	59.3222	1722	0.523762	-2219.31	0.00792302	0.342835	0.618975	0.0326854	0.0197077	0.0158025
1-167	13.4968	6.42393	4.64133	0.00123134	1.67893	50.6071	1758	0.445151	-2837.66	0.00573842	0.608934	0.618988	0.0481506	0.0102357	0.00743892
1-168	19.6147	7.14644	4.64942	0.00304773	1.9022	52.1446	1865	0.519311	-2436.1	0.00638217	0.422204	0.619022	0.0416988	0.0133604	0.00998651
1-169	27.0465	6.38532	4.73233	0.00839379	1.73602	42.8538	1973	0.579427	-2145.4	0.00657286	0.312083	0.619053	0.0339866	0.0137719	0.0100731
1-170	3.19671	9.49105	4.65497	0.000397619	1.26014	42.3009	1639	0.389939	-3079.11	0.00508676	1.24596	0.618944	0.0812608	0.00836178	0.00533951
1-171	8.61276	8.87291	4.69207	2.53107e-05	2.09439	86.0149	1677	0.653949	-1416.54	0.0103664	2.00536	0.618959	0.202355	0.0299261	0.0241178
1-172	13.1206	13.4537	4.73727	2.81454e-05	0.530983	22.5349	1266	0.459588	-1960.45	0.00682547	17.4689	0.618754	1.64518	0.0295102	0.00475044
1-173	17.3651	16.0018	4.64998	1.27352e-07	0.101677	7.49643	1233	0.806614	-521.984	0.0150268	1053.69	0.618731	187.871	0.677281	-0.465549
1-174	23.0827	34.2242	1.53606	0.00172244	9.99851	276.566	1346	0.505854	-1826.63	0.0311535	1.7399	0.618803	0.0186795	0.368533	0.358611
1-175	27.3901	12.5912	4.67858	8.10877e-09	0.400395	27.1003	1375	0.573096	-1522.94	0.00756147	100.653	0.61882	9.00442	0.0353657	-0.00284884
1-176	4.86036	33.7769	1.69576	0.010667	2.60254	61.2982	1870	0.432984	-3122.6	0.00545384	0.232486	0.619024	0.0143762	0.0108914	0.00872667
1-177	13.5501	11.3198	-1.6015	0.000459799	0.882655	29.1109	1308	0.587104	-1385.17	0.00945712	4.9352	0.61878	0.673873	0.0404123	0.0179448
1-178	18.9664	2.62248	4.68697	0.00167219	2.07355	61.2073	2000	0.612511	-1952.76	0.0068753	0.480772	0.619061	0.042667	0.0136214	0.010661
1-179	26.7854	6.48482	4.73559	0.000584027	1.27734	41.6078	1760	0.463952	-2695.28	0.00522739	1.26522	0.618988	0.0923926	0.00985825	0.00614913
1-180	7.39837	5.58723	4.66487	0.00998262	1.99772	48.676	2000	0.590811	-2097.04	0.00647718	0.272324	0.619061	0.0247949	0.0132187	0.0101622
1-181	14.7287	11.0471	4.6492	7.78355e-08	0.129149	9.23531	1430	0.675821	-1112.64	0.00873797	515.49	0.61885	57.1334	0.177044	-0.126539
1-182	23.2173	33.0975	1.53287	0.00119724	1.87257	56.465	1820	0.472335	-2722.25	0.00498445	0.597166	0.619008	0.0467017	0.00944581	0.00671426
1-183	5.53906	33.3788	1.63951	0.0325849	2.51981	51.2167	1974	0.605231	-1974.48	0.0072614	0.309594	0.619054	0.0182312	0.0193697	0.0150754
1-184	12.9737	4.8041	4.66973	0.00371845	1.60863	43.9428	2000	0.537142	-2477.98	0.00536798	0.437232	0.619061	0.0383283	0.00952404	0.00666794
1-185	20.0065	33.8381	1.55	0.00126402	3.47935	101.211	1581	0.44074	-2582.64	0.00795071	0.435197	0.61892	0.0376987	0.0240608	0.0204176
1-186	26.6036	9.58216	4.72975	0.000862378	1.56564	48.566	1629	0.42717	-2763.18	0.00585615	0.777503	0.61894	0.0629858	0.0109374	0.00770803
1-187	10.8234	4.9385	4.37224	0.0170352	0.90988	22.2874	2000	0.644858	-1746.91	0.0041199	0.464161	0.619061	0.0424872	0.00720613	0.00351237
1-188	7.16311	7.08755	-1.51182	0.0030494	0.932551	26.3628	1817	0.836202	-642.077	0.00853743	1.87097	0.619007	0.277429	0.0303004	0.0151038
1-189	19.3226	31.9472	1.54362	0.0737149	5.39122	92.6366	1657	0.482836	-2404.86	0.0110663	0.48816	0.618951	0.00491775	0.0485823	0.0441009
1-190	25.1191	36.6945	1.57809	0.000732765	1.94157	62.1052	2000	0.661661	-1644.02	0.00627503	0.823903	0.619061	0.0712179	0.0136366	0.0100042
1-191	5.20228	32.1519	1.59177	0.0591809	4.55353	82.3437	1822	0.633823	-1653.62	0.010947	0.519755	0.619009	0.0108552	0.0498398	0.0438267
1-192	13.5588	32.4933	1.51859	0.0688566	3.90939	70.0669	1941	0.594629	-2009.94	0.00873636	0.396429	0.619044	0.00803209	0.0298008	0.0256609
1-193	20.1322	8.71924	-1.57384	0.00102765	0.691551	22.1292	1662	0.6409	-1470.8	0.00668035	3.79804	0.618953	0.401651	0.0219443	0.00772824
1-194	27.1678	36.2226	1.52938	0.000764514	1.95874	62.3911	2000	0.641258	-1769.3	0.00613033	0.780595	0.619061	0.0658209	0.0129612	0.00954591
1-195	3.84799	31.5777	1.55856	0.00351526	3.65414	95.2454	1563	0.448733	-2496.96	0.00925112	0.426887	0.618913	0.027162	0.0295579	0.0256141
1-196	7.60722	4.78382	4.64072	0.00332987	1.40991	38.9552	1934	0.559481	-2238.34	0.00569376	0.594625	0.619042	0.0570939	0.0114372	0.00755135
1-197	13.4547	8.27968	4.62363	0.0016314	1.76448	51.2138	1598	0.354083	-3310.17	0.00519296	0.441156	0.618927	0.0326572	0.00827826	0.00611864
1-198	20.7412	32.388	1.55375	0.1862	6.21187	90.0111	1750	0.523776	-2255.43	0.0124025	0.501972	0.618985	0.00189869	0.0643808	0.0591069
1-199	26.7096	8.41186	4.72001	0.000646346	1.29406	41.3042	1578	0.456301	-2468.22	0.00601472	1.40105	0.618919	0.121156	0.0133839	0.00826172
1-200	3.30518	12.2352	-1.59862	0.00025298	0.665813	23.322	1163	0.52028	-1511.8	0.00930645	9.41639	0.618679	1.28677	0.0486169	0.014488
1-201	9.16237	8.86569	4.72573	0.000151033	1.17456	42.6413	1569	0.518334	-2054.1	0.00667052	2.61528	0.618915	0.230007	0.0161469	0.00960652
1-202	14.8005	31.9619	1.47885	0.174732	20.5457	294.999	1643	0.476632	-2426.97	0.033144	1.2787	0.618946	-0.00388484	0.623497	0.61402
1-203	22.2275	30.5311	1.33465	0.00907389	2.87895	65.8111	1344	0.349203	-2820.07	0.00831043	0.350069	0.618802	0.0226887	0.0236444	0.0194323
1-204	25.7287	30.4683	1.46919	0.00833943	6.17449	136.803	1020	0.240107	-2902.43	0.0134842	0.649293	0.618552	0.00968651	0.067451	0.06303
1-205	7.65266	33.5575	1.56958	0.00529961	2.36417	59.6315	1558	0.376958	-3032.05	0.0061304	0.276966	0.61891	0.0227215	0.0127129	0.0100592
1-206	13.3973	12.4982	4.66887	0.000574267	1.12588	36.2867	1435	0.403878	-2594.08	0.00595395	1.75477	0.618852	0.148178	0.0134452	0.00763836
1-207	17.8692	13.9719	4.63813	0.000466642	1.45493	46.6468	1291	0.389683	-2425.35	0.00728209	1.43431	0.61877	0.147711	0.0187783	0.0122891
1-208	24.0913	33.1652	1.53999	0.0603126	9.56816	162.763	1372	0.397538	-2523.26	0.0208269	0.92827	0.618818	0.00174044	0.189251	0.181389
1-209	10.4596	32.8827	1.47652	0.00247182	2.03038	56.241	1682	0.38716	-3184.17	0.00518616	0.36404	0.61896	0.0303351	0.00936399	0.0069514
1-210	15.1615	11.1316	4.62757	0.00295325	1.27779	34.0454	1233	0.511461	-1645.43	0.010075	1.15637	0.618731	0.218423	0.040501	0.0246673
1-211	22.6229	32.1984	1.55438	0.0588977	4.70572	83.2816	1575	0.523019	-2033.64	0.0118483	0.54487	0.618918	0.00891847	0.0565287	0.0503521
1-212	2.53081	8.51755	4.62608	0.000282535	1.31089	45.2401	1609	0.565582	-1825.95	0.00747073	1.96927	0.618932	0.186292	0.0185681	0.012121
1-213	7.69031	12.2781	4.63806	0.000486068	0.716957	24.2358	1461	0.532282	-1834.57	0.00660613	4.19152	0.618865	0.413886	0.0198089	0.00739397
1-214	13.1346	11.0171	4.6834	0.000859831	1.70959	52.3401	1474	0.478456	-2165.25	0.00810725	0.881005	0.618872	0.0984665	0.0208297	0.0152901
1-215	19.7847	34.1271	1.50078	0.157111	146.376	2149.85	1645	0.336517	-3575.17	NA	NA	NA	NA	NA	NA
1-216	24.5227	34.6032	1.57818	0.226329	157.013	2147.08	1707	0.495946	-2386.21	NA	NA	NA	NA	NA	NA
1-217	3.56608	5.75073	-1.55564	0.00112764	1.47511	45.2886	1883	0.465878	-2868.6	0.00525246	0.720079	0.619028	0.0525585	0.00873676	0.00600079
1-218	9.04352	16.2478	4.73586	5.66595e-07	0.0849777	6.13695	863	0.556177	-1004.61	0.0192264	1150.62	0.618362	250.241	1.30566	-0.787032
1-219	14.4434	3.14452	4.73704	0.00383409	1.99877	54.5943	2000	0.605407	-1999.43	0.00658351	0.351819	0.619061	0.0309732	0.0125559	0.00982783
1-220	18.9668	8.80668	4.63761	0.000189576	1.50635	53.6203	1675	0.537523	-2071.64	0.00660911	1.61466	0.618958	0.133263	0.0141841	0.00972867
1-221	26.349	37.3823	1.57036	0.00597926	2.48708	64.1909	2000	0.59145	-2092.72	0.00604781	0.291556	0.619061	0.0243126	0.012449	0.00979655
1-222	3.6752	4.96485	4.6367	0.00425316	1.9571	52.3981	2000	0.540333	-2454.29	0.0063729	0.320647	0.619061	0.0274586	0.0117105	0.00914877
1-223	9.29633	13.2556	4.60541	0.000265669	1.09022	36.9251	1149	0.36365	-2316.59	0.00822588	2.68395	0.618668	0.276545	0.0222543	0.0128843
1-224	16.4106	16.1066	4.79304	0.00120137	1.17782	34.0431	993	0.263992	-2637.05	0.0073573	1.22609	0.618523	0.139353	0.0199251	0.0120677
1-225	23.3304	36.4169	1.5215	0.0768004	3.45618	60.7513	1896	0.516409	-2497.98	0.0073527	0.325554	0.619032	0.00657164	0.0207239	0.0174514
1-226	19.5888	39.8692	1.17804	0.0231379	1.83927	41.6334	2000	0.721478	-1297.82	0.00550573	0.228802	0.619061	0.0211719	0.0105466	0.00758993
1-227	5.35294	4.48696	-1.663	0.00251859	2.78914	79.0641	2000	0.60632	-1993.4	0.00759241	0.351527	0.619061	0.0231477	0.0164145	0.0140903
1-228	15.3587	34.5777	1.41662	0.00348369	5.1962	134.698	1495	0.524159	-1923.43	0.0152098	0.765222	0.618882	0.0298365	0.0829786	0.0762613
1-229	20.8182	36.7088	1.43714	0.0482484	116.751	2144.83	1780	0.450061	-2834.22	NA	NA	NA	NA	NA	NA
1-230	27.1388	33.6583	1.34131	0.0912991	146.411	2149.05	1023	0.455736	-1599.85	NA	NA	NA	NA	NA	NA
1-231	2.58959	10.6976	4.59716	0.000244437	1.41216	48.5037	1383	0.397249	-2545.56	0.00700896	1.48691	0.618824	0.130616	0.0157097	0.0108263
1-232	9.65213	12.3701	-1.56065	0.000395774	1.1549	38.1612	1323	0.512817	-1759.11	0.00840698	2.48145	0.61879	0.300004	0.0269619	0.0159176
1-233	15.1071	11.0567	-1.59281	0.00402434	1.7507	45.5172	1461	0.412893	-2576.72	0.00710324	0.411366	0.618865	0.0480735	0.0163776	0.0119594
1-234	22.2662	11.304	-1.5643	0.000303552	1.08334	36.7641	1334	0.466005	-2029.19	0.0078388	2.74832	0.618796	0.291255	0.0227218	0.012903
1-235	5.57397	33.5262	1.54594	0.0148932	2.846	63.6146	1766	0.455983	-2765.69	0.00668135	0.281063	0.61899	0.0153536	0.0157925	0.012878
1-236	10.4921	7.98192	-1.61454	2.70959e-05	0.830812	34.9723	1629	0.576533	-1786.27	0.00633766	6.80592	0.61894	0.548786	0.0160904	0.00699037
1-237	15.954	9.55204	4.59663	0.00156287	1.3535	39.9093	1691	0.5057	-2297.9	0.0061378	0.931161	0.618964	0.0899685	0.0138274	0.00889071
1-238	22.8748	34.7101	1.65215	0.0200477	3.25684	69.4456	1756	0.544539	-2126.66	0.00872393	0.383519	0.618987	0.0188644	0.027653	0.0231034
1-239	4.28696	8.11129	4.65191	0.000257889	1.78704	60.9511	1480	0.505985	-2008.51	0.00890071	1.24976	0.618875	0.133858	0.0244594	0.0186247
1-240	10.8583	35.6741	1.55872	0.031097	2.61328	54.4163	2000	0.510313	-2682.93	0.00549339	0.226031	0.619061	0.00950669	0.0107611	0.00859612
1-241	16.0811	3.78885	-1.64819	0.00486983	1.78389	47.2931	2000	0.440085	-3275.16	0.00450726	0.275552	0.619061	0.0197041	0.00635701	0.00465351
1-242	23.8	36.5132	1.59726	0.0152405	2.01156	46.1608	2000	0.614912	-1937.11	0.00600816	0.268027	0.619061	0.0280172	0.0138314	0.0100585
1-243	5.86394	6.60833	4.65332	0.0153305	2.3788	53.8826	1969	0.61181	-1926.88	0.00817124	0.312086	0.619052	0.0217785	0.0206625	0.0168186
1-244	13.3471	5.08986	4.73992	0.000444532	1.72297	57.5202	1952	0.521908	-2530.64	0.0057581	0.827129	0.619048	0.0584588	0.00978537	0.00722047
1-245	18.0182	35.0226	1.63646	0.0103636	2.11838	50.5092	1903	0.531914	-2394.63	0.00579268	0.266167	0.619034	0.0261793	0.0125458	0.00929424
1-246	24.3886	34.5161	1.6207	0.00268891	5.33884	146.387	1923	0.861273	-566.384	0.0174948	0.920008	0.619039	0.0384694	0.110228	0.102855
1-247	6.5259	11.2626	-1.51556	0.00280984	1.63651	43.7927	1264	0.415836	-2210.24	0.00936913	0.615617	0.618752	0.0882512	0.0265465	0.0192524
1-248	14.3161	9.31866	4.7063	0.00924497	1.08776	26.845	1765	0.734134	-1083	0.00877093	0.708655	0.61899	0.125805	0.0274331	0.0160049
1-249	19.968	11.162	4.61389	8.98896e-05	1.01343	37.994	1252	0.359216	-2555.69	0.00596093	3.28325	0.618744	0.263198	0.0144347	0.00785901
1-250	25.9824	13.5205	4.72604	0.0015033	1.49749	42.6073	1269	0.56772	-1428.84	0.0115743	1.37086	0.618756	0.257477	0.0472952	0.0310629
1-251	7.54524	4.26397	4.7442	0.0343786	2.57765	53.6365	2000	0.456143	-3131.8	0.00498432	0.1918	0.619061	0.0054007	0.0077041	0.00635121
1-252	14.2065	6.99108	4.67469	0.00120066	2.91454	87.3022	1906	0.572025	-2121.29	0.00830096	0.458289	0.619034	0.0388937	0.0222201	0.0189342
1-253	21.7279	4.41694	-1.55368	0.00224252	2.20474	63.2921	2000	0.555912	-2340.59	0.00616755	0.380776	0.619061	0.030888	0.0116093	0.00918407
1-254	27.15	31.1829	1.55112	0.00162654	3.44732	95.4434	1240	0.333685	-2713.96	0.00867002	0.430702	0.618736	0.0379815	0.0281745	0.0238725
2-001	7.80583	3.17711	4.72877	0.00452251	1.77079	48.1022	2000	0.689199	-1480.91	0.00584786	0.41673	0.619061	0.0402896	0.0119856	0.00872482
2-002	22.6361	40.8626	1.60567	0.0684498	3.88984	73.4687	2000	0.796048	-904.39	0.0101439	0.412234	0.619061	0.00616723	0.0339433	0.0303886
2-003	7.36924	11.5733	-1.56271	1.10146e-06	0.185918	10.9901	1433	0.431117	-2403.39	0.00486994	114.682	0.618851	7.90256	0.0393888	-0.020133
2-004	15.0185	10.33	4.57683	0.00422481	0.647699	18.0216	1572	0.506504	-2130.63	0.0058885	2.0325	0.618916	0.22033	0.0174465	0.0054488
2-005	25.0811	38.2426	1.58297	0.000740681	1.61205	52.2969	2000	0.773252	-1020.61	0.00595474	1.09712	0.619061	0.0934279	0.0129364	0.00880868
2-006	5.00156	9.787	4.68552	0.00175724	0.574421	17.8265	1737	0.662746	-1421.09	0.00657042	3.9125	0.61898	0.436092	0.0231937	0.00617492
2-007	18.4687	33.3608	1.49166	0.141105	4.95072	78.1887	1979	0.525288	-2540.2	0.00934414	0.375564	0.619055	0.00194962	0.0318533	0.0287673
2-008	23.9045	32.724	1.5689	0.00530991	3.89249	98.1579	1735	0.632022	-1584.16	0.0112603	0.523535	0.61898	0.0275926	0.0452567	0.0404814
2-009	6.3873	36.5539	1.58392	0.118622	5.40067	89.1053	2000	0.612979	-1949.71	0.0105001	0.441749	0.619061	0.00281025	0.0423317	0.0385773
2-010	14.929	37.1305	1.62806	0.00655376	2.97557	75.5917	2000	0.719419	-1309.25	0.00856431	0.365822	0.619061	0.0264718	0.0239733	0.0202399
2-011	24.6053	2.91013	4.72602	0.00741525	1.95988	49.8785	2000	0.770103	-1036.93	0.00684507	0.37421	0.619061	0.0454128	0.0172639	0.0126576
2-012	8.88836	36.297	1.4794	0.0308685	8.03393	161.641	1986	0.560768	-2289.61	0.0145803	0.705397	0.619057	0.00443991	0.0905137	0.0862752
2-013	15.4211	38.6739	1.57571	0.0187751	3.85782	86.3637	2000	0.717206	-1321.58	0.00868955	0.382454	0.619061	0.0131595	0.026695	0.0233934
2-014	26.4753	42.1416	1.53547	0.0180939	3.64332	82.4941	2000	0.540365	-2454.05	0.00622685	0.273379	0.619061	0.00744261	0.013404	0.0116493
2-015	3.50091	5.29092	-1.59407	0.00133626	2.20845	66.8988	2000	0.740059	-1196.11	0.00710882	0.589598	0.619061	0.0598586	0.0179092	0.0139706
2-016	13.9576	9.11837	4.81475	0.0042503	0.855584	23.5058	1764	0.495698	-2467.92	0.00490405	1.09358	0.61899	0.0987969	0.0106457	0.00486007
2-017	17.6107	4.12562	4.55652	0.00166685	0.593884	18.887	2000	0.593325	-2080.06	0.00427579	2.96687	0.619061	0.20184	0.00975306	0.00256512
2-018	28.6244	34.469	1.52874	0.0165908	4.90206	106.79	1720	0.513042	-2287.86	0.0128401	0.572915	0.618974	0.00944186	0.0545144	0.0504481
2-019	7.59596	39.6072	1.4969	0.0579177	3.29283	62.8351	2000	0.497645	-2783.48	0.0061077	0.252274	0.619061	0.00423865	0.0125846	0.0108023
2-020	17.3593	38.525	1.56465	0.00155207	1.77042	53.4457	2000	0.736676	-1214.44	0.00650596	0.702241	0.619061	0.0649959	0.0135404	0.00972878
2-021	24.6849	40.3644	1.60576	0.00224253	2.09795	60.6668	2000	0.832015	-727.628	0.00762612	0.599843	0.619061	0.0687138	0.0205123	0.0154931
2-022	8.95979	7.2684	-1.50956	0.000437486	0.448738	16.4198	2000	0.767859	-1048.6	0.00572254	9.46527	0.619061	0.812611	0.0211666	0.00200174
2-023	16.9385	42.4292	1.55556	0.0167262	3.85958	88.7486	2000	0.529999	-2531.53	0.00617172	0.27176	0.619061	0.00630197	0.0130095	0.0115083
2-024	23.8197	38.1756	1.66143	0.0192758	2.3931	52.9752	2000	0.444301	-3237.02	0.00494171	0.19861	0.619061	0.0103165	0.00851597	0.00666937
2-025	9.74718	8.93588	4.73707	0.00264545	2.42464	67.3823	1894	0.677489	-1466.91	0.00972211	0.466448	0.619031	0.0483918	0.0294098	0.0246535
2-026	19.363	6.1024	4.70732	0.00269296	0.7862	23.4381	2000	0.743942	-1175.18	0.00532514	1.81828	0.619061	0.159586	0.0125818	0.00536073
2-027	5.95995	32.1867	1.4569	0.0196519	6.56052	136.495	1640	0.707624	-1126.38	0.0200343	0.966616	0.618944	0.0209431	0.169952	0.158926
2-028	11.7999	38.9285	1.52501	0.00156324	1.63506	49.5508	2000	0.747131	-1158.07	0.00614801	0.750385	0.619061	0.0678741	0.0127028	0.0089283
2-029	17.345	4.4468	4.66113	0.000333516	0.870262	30.8407	2000	0.912124	-359.928	0.00690934	5.05343	0.619061	0.480395	0.0226496	0.00967348
2-030	24.4959	35.8921	1.54067	0.0152725	6.00417	131.25	1718	0.730006	-1073.33	0.0182604	0.882644	0.618974	0.0197945	0.134345	0.125639
2-031	16.4182	31.322	1.48431	0.0291829	11.0232	214.321	2000	0.828322	-745.42	0.0421992	1.93329	0.619061	0.00530353	0.746313	0.724358
2-032	27.4019	40.3816	1.00952	0.0037432	1.91705	54.0032	2000	0.935747	-257.648	0.00681904	0.49405	0.619061	0.0510627	0.0151367	0.0113112
2-033	4.12793	3.21402	4.15289	0.00927522	2.69434	67.8656	2000	0.993711	-17.245	0.0089675	0.387828	0.619061	0.0355554	0.0272774	0.0225703
2-034	5.03812	3.6552	4.14337	0.0270901	2.40062	53.0825	2000	0.945947	-214.283	0.00801155	0.306987	0.619061	0.020264	0.0207555	0.0168377
2-035	29.7839	40.0982	0.94382	0.00878418	1.6344	42.4957	2000	0.976035	-89.0367	0.0061319	0.429845	0.619061	0.0491029	0.0139167	0.00963747
2-036	8.81161	7.09828	4.72993	0.0201385	3.32728	72.6535	2000	0.94139	-233.601	0.0127567	0.554376	0.619061	0.0351225	0.0576323	0.0491267
2-037	21.6835	40.8531	1.55257	0.0599331	3.86481	74.5026	2000	0.530062	-2531.05	0.00685405	0.27953	0.619061	0.00295019	0.0156147	0.0140175
2-038	30.1264	41.3409	0.949585	0.0126163	1.92642	47.8445	2000	0.853747	-624.489	0.00582381	0.264734	0.619061	0.0245347	0.0111244	0.00836905
2-039	4.75232	3.18479	4.15136	0.028049	3.12016	68.7562	2000	0.8236	-768.291	0.00865958	0.335651	0.619061	0.00994367	0.021622	0.0189443
2-040	8.80077	40.4544	1.57257	0.00204597	1.72631	50.7623	2000	0.659457	-1657.36	0.00531582	0.607473	0.619061	0.0509509	0.010284	0.00717277
2-041	18.3144	37.5307	1.59229	0.0446699	11.4929	216.376	1879	0.544449	-2276.8	0.0213394	0.959586	0.619026	0.0018266	0.194549	0.188693
2-042	10.3888	37.1924	1.59556	0.0482561	3.44794	67.2805	2000	0.644994	-1746.07	0.00752784	0.332532	0.619061	0.00892006	0.0208322	0.0176645
2-043	18.2292	7.70635	4.69459	0.00154494	0.830379	25.5595	1926	0.597148	-1978.06	0.00543671	1.94547	0.61904	0.159532	0.0119415	0.00538178
2-044	5.75861	7.88534	4.68834	2.11248e-07	0.216597	13.7428	1920	0.462432	-2953.64	0.00312627	78.9787	0.619038	3.3672	0.0127159	-0.00622609
2-045	13.9743	40.5985	1.56584	0.00308466	2.45207	68.4542	2000	0.475993	-2961.42	0.00494185	0.253781	0.619061	0.0158858	0.00767496	0.00620759
2-046	22.3493	39.7702	1.6141	0.0113674	2.22734	53.6892	2000	0.773683	-1018.38	0.00680457	0.321312	0.619061	0.0364173	0.0183081	0.0137927
2-047	20.7975	41.3755	1.11429	0.00160246	1.49965	45.9833	2000	0.746283	-1162.61	0.00512548	0.817011	0.619061	0.0622158	0.00934845	0.0062087
2-048	10.1625	3.23697	4.22273	0.000838574	1.79734	58.0236	2000	0.863275	-580.096	0.0070723	0.891095	0.619061	0.0838514	0.0161629	0.0120048
2-049	7.25796	6.44105	4.21909	0.00599865	1.51896	40.504	2000	0.846445	-658.849	0.00665944	0.484386	0.619061	0.0554868	0.0145952	0.010159
2-050	2.97769	2.13997	4.11892	0.00796799	2.22461	58.0415	2000	0.83023	-736.22	0.00680001	0.291315	0.619061	0.0222189	0.0137168	0.0112018
2-051	3.28039	3.15526	4.11868	0.0102467	2.3206	58.3971	2000	1.06828	272.202	0.00854888	0.372439	0.619061	0.0408536	0.0243206	0.0193545
2-052	24.8865	39.6489	1.08767	0.00118135	1.84135	57.6596	2000	0.860022	-595.199	0.00644514	0.838378	0.619061	0.0753615	0.0141661	0.0101645
2-053	24.9285	39.9059	1.0505	0.12754	6.88593	117.257	2000	0.831907	-728.149	0.0115216	0.544701	0.619061	0.0036188	0.0614299	0.057014
2-054	4.11395	1.99404	4.15308	0.0349135	2.52243	54.5717	2000	0.826028	-756.514	0.00675255	0.259271	0.619061	0.0116658	0.0145361	0.0119851
2-055	3.68504	1.47367	4.16446	0.00973386	1.68365	43.416	2000	0.789031	-939.806	0.00546355	0.288354	0.619061	0.0251742	0.00940448	0.00696545
2-056	29.5554	41.8343	0.971105	0.0686793	3.31111	64.5168	2000	0.641604	-1767.15	0.00558122	0.23414	0.619061	0.00407529	0.0108678	0.00931232
2-057	2.50012	3.47018	4.11312	0.00670996	2.96841	77.1597	2000	0.939458	-241.819	0.00960204	0.411171	0.619061	0.0337285	0.0297215	0.0252184
2-058	30.2041	41.8017	0.957117	0.0354361	2.5164	54.4831	2000	0.566263	-2266.8	0.00465905	0.179718	0.619061	0.00515106	0.00676991	0.00559781
2-059	24.6199	37.5959	1.02555	0.0323713	4.83533	100.886	2000	0.71532	-1332.11	0.00924522	0.442764	0.619061	0.00846183	0.0325617	0.0292299
2-060	2.75669	2.00293	4.13707	0.0118095	2.71417	67.0616	2000	0.996801	-4.82373	0.00889575	0.362478	0.619061	0.0257422	0.0244769	0.0205941
2-061	4.92423	3.08315	4.17099	0.00682063	3.25792	84.7338	2000	0.885587	-478.029	0.00816382	0.369382	0.619061	0.0232812	0.0236983	0.0204687
2-062	24.7249	38.1788	1.04198	0.00112989	1.43418	45.1745	2000	0.547753	-2399.73	0.00408217	0.76592	0.619061	0.045124	0.0059541	0.00386268
2-063	20.4598	34.3549	1.17282	0.00562779	2.01321	52.1432	2000	0.712835	-1346.03	0.00764553	0.384717	0.619061	0.0457991	0.0186284	0.0140173
2-064	29.2649	41.9735	0.974286	0.000742173	1.4257	47.6994	2000	1.02167	93.747	0.00572843	1.34591	0.619061	0.109522	0.0121821	0.00795789
2-065	23.5971	34.673	1.03411	0.00114615	1.37784	43.116	2000	0.827039	-751.622	0.00709839	1.26049	0.619061	0.124375	0.0169958	0.0111506
2-066	0.783204	1.63818	4.07814	0.0105203	1.46668	37.7465	2000	0.64286	-1759.32	0.00391765	0.279123	0.619061	0.0199256	0.0053241	0.00359582
2-067	2.80645	1.02995	4.13379	0.0213376	3.66239	84.1111	2000	0.911244	-363.788	0.010077	0.414192	0.619061	0.00950769	0.0306018	0.0278216
2-068	28.952	41.1452	1.00542	0.00214502	2.57325	75.8017	2000	0.718405	-1314.89	0.00602447	0.373007	0.619061	0.030001	0.012449	0.0100624
2-069	21.6731	40.7941	1.04763	0.000269206	1.0222	36.9376	2000	0.378282	-3880.47	0.00258142	1.36143	0.619061	0.047413	0.00276742	0.00146019
2-070	5.99241	1.95839	4.17485	0.00121529	2.57786	80.0963	2000	0.708425	-1370.85	0.00617913	0.419665	0.619061	0.0317288	0.012514	0.010313
2-071	2.82653	2.34244	4.08399	0.0165185	4.37298	102.433	2000	0.781517	-978.081	0.0103921	0.463946	0.619061	0.00757846	0.0360059	0.0334314
2-072	11.4451	7.53171	4.82058	0.00346926	1.36063	37.4514	1910	0.619153	-1823.33	0.0066253	0.661861	0.619036	0.0729387	0.0150717	0.0099997
2-073	16.0529	5.72494	4.70832	0.0110863	1.93277	46.5978	2000	0.832389	-725.83	0.00845886	0.360857	0.619061	0.0454832	0.0233061	0.0176797
2-074	24.7825	6.56569	-1.49139	5.02751e-05	0.739932	30.3545	1987	0.689509	-1469.44	0.00546175	7.50947	0.619057	0.550414	0.0150081	0.00538442
2-075	3.40504	9.29725	4.13305	0.002004	2.71332	78.7899	2000	0.798029	-894.452	0.00889008	0.477064	0.619061	0.0484633	0.026024	0.0217457
2-076	28.8515	38.257	1.03755	0.000414305	1.85959	63.673	2000	0.676662	-1554.34	0.00519158	0.91074	0.619061	0.0617304	0.00935314	0.00675867
2-077	3.32235	2.72839	4.1252	0.0132299	3.19	77.3219	2000	0.877124	-516.437	0.00875382	0.361247	0.619061	0.0162534	0.0233664	0.0203849
2-078	29.32	41.6568	0.973096	0.00352206	1.75976	50.3475	2000	0.941355	-233.748	0.00582084	0.54424	0.619061	0.0517224	0.012165	0.00868791
2-079	2.86608	2.80881	4.11905	0.0175909	2.78665	65.4	2000	0.869558	-551.091	0.0076233	0.308006	0.619061	0.0173523	0.0185202	0.0154955
2-080	11.089	40.8528	1.53247	0.000684822	1.27107	42.1553	2000	0.634695	-1810.45	0.00447274	1.26194	0.619061	0.0779201	0.00741745	0.00447561
2-081	19.4213	40.5522	1.54282	0.0332296	1.95011	41.4735	2000	0.619677	-1906.24	0.00515575	0.202777	0.619061	0.0146332	0.00968224	0.00706891
2-082	26.9572	37.1602	0.976593	0.0415813	2.15562	44.8774	2000	0.760621	-1086.49	0.00624172	0.242316	0.619061	0.0142318	0.0135048	0.0104346
2-083	6.83282	4.39558	4.20942	0.00189584	1.49813	45.1157	2000	0.704886	-1390.89	0.00531199	0.747365	0.619061	0.0583881	0.00970917	0.00653416
2-084	2.58814	1.15693	4.12256	0.0241805	2.90706	66.2007	2000	1.01775	78.3878	0.0109974	0.416045	0.619061	0.0127986	0.0328029	0.0293086
2-085	27.0047	37.7482	1.01724	0.00191966	1.49669	45.0755	2000	0.817822	-796.453	0.00586283	0.811456	0.619061	0.0714257	0.0120191	0.00816754
2-086	30.0728	42.386	0.981815	0.0120073	2.4084	59.7678	2000	0.923728	-309.358	0.00656354	0.289214	0.619061	0.0257857	0.0151193	0.0119037
2-087	29.7828	41.3442	0.960555	0.0064085	2.39118	63.6369	2000	0.929396	-284.89	0.00706292	0.331039	0.619061	0.0305098	0.0163433	0.0131358
2-088	15.4702	35.5285	1.53172	0.0145202	4.82124	107.958	1927	0.829156	-714.045	0.0150138	0.731723	0.61904	0.0224636	0.0908196	0.0832193
2-089	27.1449	40.7856	1.0276	0.00364404	1.91162	54.0417	2000	0.996708	-5.19721	0.00691307	0.527401	0.619061	0.0577377	0.0165383	0.012278
2-090	14.8782	35.7541	1.59182	0.0203907	3.02058	66.0019	2000	1.1428	541.916	0.0137531	0.595938	0.619061	0.05345	0.0690342	0.057453
2-091	26.7945	40.8461	1.03114	0.0279586	2.56448	56.4396	2000	0.81219	-824.094	0.00635074	0.263863	0.619061	0.016222	0.0150101	0.0119437
2-092	3.73415	2.66661	4.15185	0.00678327	2.50777	65.6457	2000	0.686533	-1496.41	0.00598994	0.26185	0.619061	0.0176888	0.0119175	0.00981975
2-093	30.0439	41.4801	0.977767	0.0249045	2.42497	54.9513	2000	0.955791	-172.875	0.00712386	0.28351	0.619061	0.0203523	0.017152	0.0136605
2-094	2.50781	4.62629	4.06769	0.00111315	0.518185	17.862	2000	0.916734	-339.76	0.00455302	5.13548	0.619061	0.362609	0.0125325	0.00237102
2-095	13.2585	36.027	1.65886	0.00454874	1.38616	37.3462	2000	0.635921	-1802.73	0.00559138	0.602717	0.619061	0.0605899	0.0117746	0.00742162
2-096	27.9975	40.6258	1.00303	0.0013166	1.71128	53.7518	2000	0.907361	-380.868	0.00636093	0.801337	0.619061	0.0683365	0.0127822	0.00925918
2-097	29.1764	41.1827	0.985381	0.0420457	2.53383	53.1866	2000	0.770932	-1032.63	0.00605268	0.240798	0.619061	0.0104564	0.0124008	0.00997009
2-098	27.9433	40.554	1.01285	0.00724192	2.33416	60.646	2000	0.92068	-322.579	0.00762433	0.352014	0.619061	0.0353337	0.0181283	0.0143139
2-099	11.9009	42.1662	1.54036	0.00141907	2.0727	63.4037	2000	0.869406	-551.789	0.00720404	0.645805	0.619061	0.0637723	0.0168253	0.0129008
2-100	18.5596	36.4804	1.57028	0.0155172	3.76242	83.8143	1923	0.621049	-1824.03	0.00947413	0.432095	0.619039	0.0161711	0.0329697	0.0287949
2-101	22.0401	41.2605	1.1261	0.000714949	1.70326	56.1657	2000	0.755149	-1115.37	0.00504796	0.90338	0.619061	0.0633157	0.00902801	0.00628744
2-102	28.4312	39.4854	1.15075	0.0102754	3.30302	81.1048	2000	0.787226	-948.968	0.00821831	0.350065	0.619061	0.0180085	0.0216125	0.0185414
2-103	29.289	41.9927	1.00773	0.00535599	2.36769	64.1882	2000	0.884522	-482.841	0.00603702	0.339234	0.619061	0.0320624	0.0136349	0.0106525
2-104	3.15116	2.94502	4.10725	0.000670762	1.14254	38.612	2000	0.418195	-3479.24	0.00267432	0.798509	0.619061	0.0282183	0.00244903	0.00146833
2-105	3.88228	19.159	4.14521	0.000191269	0.687197	25.2462	1867	0.550983	-2217.67	0.0056946	6.1442	0.619023	0.493455	0.0167626	0.00531727
2-106	29.1779	41.7888	1.01447	0.00886253	2.33969	59.752	2000	0.806966	-849.903	0.00632997	0.281478	0.619061	0.0235648	0.01271	0.0100129
2-107	29.1109	40.9216	0.997048	0.00541316	2.06856	55.8547	2000	0.78817	-944.174	0.00586522	0.347236	0.619061	0.0314875	0.0111959	0.00843342
2-108	29.5047	41.7062	0.992209	0.000805772	1.26594	42.0628	2000	0.816241	-804.191	0.00481966	1.40325	0.619061	0.0932877	0.00893129	0.00539386
2-109	14.0298	6.63227	4.72296	0.00233025	1.47972	42.5171	2000	0.883075	-489.389	0.00889677	1.09218	0.619061	0.14887	0.0272133	0.0179302
2-110	4.23887	3.02989	4.12953	0.0157177	2.05306	49.3296	2000	1.01495	67.3616	0.00774351	0.316474	0.619061	0.0325256	0.0193065	0.0149919
2-111	29.7935	42.0671	0.989467	0.0079963	2.3316	60.4682	2000	0.88235	-492.676	0.00593374	0.308927	0.619061	0.0292883	0.0132208	0.0101829
2-112	8.4408	7.07709	-1.64709	0.00301246	0.870678	25.1059	2000	0.939797	-240.374	0.00804138	2.06287	0.619061	0.278695	0.0269523	0.0127474
2-113	19.2978	4.13592	4.67682	2.2715e-06	0.519609	26.7053	2000	0.867882	-558.809	0.00573755	25.5165	0.619061	1.92562	0.0203373	0.00296124
2-114	26.2948	40.457	1.00073	0.00373536	2.36729	65.9856	2000	0.69633	-1439.73	0.00533666	0.320117	0.619061	0.0255508	0.0101974	0.0080052
2-115	6.51249	4.51357	4.24284	0.00686793	1.06605	28.6039	2000	0.773999	-1016.75	0.0053192	0.700701	0.619061	0.0680114	0.0106803	0.00604819
2-116	1.36757	1.40448	4.0997	0.00757902	2.51231	65.7729	2000	0.876355	-519.946	0.00672287	0.302494	0.619061	0.0232946	0.0149698	0.012305
2-117	5.8678	5.09486	4.13497	0.0074974	2.75383	70.6464	2000	1.24091	871.357	0.0117941	0.524145	0.619061	0.0677162	0.048187	0.0396651
2-118	11.1149	39.729	1.58352	0.00221375	1.38612	40.5943	2000	0.59163	-2091.5	0.00465964	0.75163	0.619061	0.0576187	0.00873621	0.00551328
2-119	18.4189	3.69655	4.67351	0.00804672	2.02899	51.3877	2000	0.675611	-1560.56	0.00581441	0.287988	0.619061	0.0274568	0.0121886	0.00924941
2-120	26.1121	40.0639	1.02045	0.00919751	2.06714	52.0552	2000	0.746829	-1159.69	0.00574262	0.289745	0.619061	0.0292778	0.0121605	0.00901544
2-121	9.81912	3.42484	4.26201	0.000563749	0.885921	30.388	2000	0.994794	-12.8889	0.00659778	3.75343	0.619061	0.350182	0.0190937	0.0085627
2-122	5.60046	4.04908	-1.55013	0.0158185	1.78442	41.645	2000	0.770441	-1035.18	0.00701124	0.299542	0.619061	0.035786	0.0171112	0.0124685
2-123	17.6856	3.1703	4.77393	0.00255512	1.41811	40.9013	2000	0.90475	-392.396	0.00752306	1.11234	0.619061	0.135007	0.0217896	0.0138765
2-124	25.9151	35.9824	1.57153	0.0676329	3.07387	56.8208	2000	0.624421	-1875.73	0.00761305	0.321301	0.619061	0.00762298	0.0196908	0.0164307
2-125	24.4442	31.2692	0.952393	0.0138516	2.84004	65.3467	2000	0.69442	-1450.72	0.00781517	0.332356	0.619061	0.0233192	0.0225196	0.018429
2-126	4.81433	4.35205	4.4103	0.0091134	1.31741	33.8	2000	0.755786	-1111.99	0.00548798	0.454306	0.619061	0.0469073	0.0106148	0.00675043
2-127	16.0914	2.06004	4.40078	0.00357163	1.58266	44.4371	2000	0.79291	-920.191	0.00634377	0.601116	0.619061	0.060755	0.013698	0.00952448
2-128	2.907	3.76509	4.12619	0.0111637	2.29462	57.1178	2000	0.970897	-110.15	0.00805381	0.337426	0.619061	0.0316976	0.0201384	0.0161829
2-129	23.8284	41.5014	1.083	0.00347663	2.52109	70.3798	2000	0.962149	-146.352	0.00820465	0.465163	0.619061	0.0509285	0.0220719	0.0175743
2-130	14.3274	3.21924	-2.05641	0.02382	5.41434	113.248	2000	0.615745	-1931.7	0.0129142	0.588066	0.619061	0.00821853	0.0575545	0.0530931
2-131	3.99033	5.1523	4.41174	0.00122749	0.748897	24.365	2000	0.858855	-600.63	0.00551582	2.80555	0.619061	0.234607	0.0135219	0.00548658
2-132	20.0401	21.7604	1.15623	0.205079	164.012	2149.58	1436	0.571338	-1599.68	NA	NA	NA	NA	NA	NA
2-133	27.9293	24.8025	1.25727	0.00348977	2.71543	71.529	1791	0.986473	-40.7949	0.0145099	0.794396	0.618999	0.163635	0.0850053	0.0679265
2-134	21.3461	40.426	1.18037	0.0109655	2.23373	55.3174	2000	0.891046	-453.445	0.00801883	0.326957	0.619061	0.0292485	0.0189552	0.0152439
2-135	27.6678	34.1106	1.32392	0.207812	6.18391	92.6759	2000	0.641656	-1766.82	0.0118832	0.447852	0.619061	0.000856034	0.0536884	0.0499785
2-136	3.73156	2.07147	4.25974	0.00605759	2.43825	64.1745	2000	0.67632	-1556.37	0.00646094	0.282687	0.619061	0.0200366	0.0126581	0.0104079
2-137	29.1804	33.3084	1.13705	0.000725847	1.93015	61.8805	2000	0.717781	-1318.37	0.00755231	0.817181	0.619061	0.0794291	0.0179311	0.0136598
2-138	24.1919	35.9453	1.13532	0.0101705	3.01644	73.3375	2000	0.802556	-871.823	0.00850091	0.35974	0.619061	0.024276	0.0246564	0.0207648
2-139	4.46482	3.26826	4.18942	0.00612761	2.97403	77.7164	2000	0.755822	-1111.81	0.00738118	0.331954	0.619061	0.0229214	0.0187575	0.0158353
2-140	10.3342	3.45673	4.74745	0.0156612	2.31227	53.2955	2000	0.773475	-1019.45	0.00819857	0.328973	0.619061	0.0276885	0.0225745	0.0181329
2-141	21.6438	35.7526	1.57968	0.0163254	4.34245	97.2166	2000	0.957741	-164.72	0.0140882	0.661398	0.619061	0.0260598	0.0753807	0.0678391
2-142	19.2387	43.0601	1.35489	0.10279	2.62447	47.5611	2000	0.573865	-2213.46	0.00510287	0.207501	0.619061	0.00380979	0.00883053	0.00721754
2-143	25.1614	4.14183	5.2697	0.00280685	1.64528	47.7746	2000	0.908934	-373.941	0.00645621	0.664329	0.619061	0.0675825	0.0142932	0.00998781
2-144	26.5996	37.4426	1.04061	0.0258631	2.48816	54.3481	2000	0.828452	-744.796	0.00738816	0.301157	0.619061	0.0224805	0.0200364	0.0157394
2-145	28.0379	41.2925	0.999226	0.0115124	2.4747	61.195	2000	0.900807	-409.867	0.00706896	0.302401	0.619061	0.0261606	0.0166109	0.0132506
2-146	17.1409	3.77118	4.32226	0.00758474	1.17283	29.8036	1997	0.337579	-4329.32	0.00356839	0.301166	0.61906	0.0194539	0.00414616	0.00251372
2-147	13.0009	41.4653	1.4866	7.54405e-05	0.941855	37.4838	2000	0.696079	-1441.18	0.00469046	4.08536	0.619061	0.258785	0.0100038	0.00474676
2-148	25.4304	41.7772	1.36309	0.0105288	2.3738	58.0578	2000	0.61882	-1911.77	0.00562877	0.244539	0.619061	0.0184284	0.0111688	0.00880069
2-149	3.53389	2.5346	4.12611	0.0199386	3.00698	68.9277	2000	0.777062	-1000.95	0.0069709	0.288741	0.619061	0.0135595	0.0165471	0.0139303
2-150	6.89887	38.6337	1.50545	0.00430029	2.20628	58.9821	2000	0.496012	-2796.63	0.00531562	0.270888	0.619061	0.0205166	0.00906282	0.00708328
2-151	9.72854	2.94686	4.53039	0.00617554	1.59502	41.8279	2000	0.707864	-1374.02	0.00572127	0.466438	0.619061	0.0492704	0.0124879	0.00845775
2-152	24.7536	37.282	1.31879	0.00583921	2.79371	71.5695	2000	0.758467	-1097.83	0.00850292	0.388926	0.619061	0.0373856	0.0257582	0.021149
2-153	4.30633	2.3619	4.21043	0.0436615	2.23926	46.437	2000	0.829269	-740.85	0.00689229	0.260424	0.619061	0.0146906	0.015556	0.0122667
2-154	17.9844	39.1642	1.2231	0.000521016	1.86452	62.3855	2000	0.730074	-1250.45	0.00607667	0.914089	0.619061	0.0721668	0.0122738	0.00901787
2-155	27.7759	38.1727	1.19408	0.0045008	2.04479	55.5536	2000	0.871552	-541.929	0.00697312	0.464928	0.619061	0.0528593	0.0173766	0.0129575
2-156	28.1351	41.5353	1.00069	0.0696745	3.53263	68.0394	2000	0.684435	-1508.65	0.0062737	0.268355	0.619061	0.00505998	0.0141867	0.0121915
2-157	7.27127	1.91843	4.77674	0.0142301	2.43283	57.2025	2000	0.80261	-871.553	0.00798037	0.328557	0.619061	0.0285741	0.0214251	0.0171906
2-158	14.229	0.984451	-1.58585	0.00665314	2.70992	69.6089	2000	0.709631	-1364.05	0.00717925	0.321349	0.619061	0.0258207	0.017211	0.0140732
2-159	22.9232	40.153	1.60038	0.00080539	1.83599	59.3684	2000	0.670022	-1593.79	0.00589416	0.687154	0.619061	0.0509829	0.0108989	0.00828638
2-160	3.79859	2.32136	4.18832	0.0122665	1.22796	30.8273	2000	0.726883	-1267.97	0.00490719	0.403711	0.619061	0.0382276	0.00848513	0.0051864
2-161	15.8126	5.64432	4.41151	1.28969e-06	0.211141	12.4182	2000	0.531836	-2517.69	0.00320159	66.3686	0.619061	2.9008	0.0139365	-0.00664976
2-162	27.8794	37.4898	0.984087	0.0818408	3.20108	59.6	2000	0.732963	-1234.65	0.00672576	0.289588	0.619061	0.00669732	0.0166936	0.0139862
2-163	18.491	41.9376	1.20015	0.0176794	2.79597	64.8235	2000	0.567111	-2260.81	0.00543744	0.218872	0.619061	0.00854817	0.00972595	0.00814817
2-164	13.7078	2.29595	4.27122	0.00721741	2.1404	54.4794	2000	0.72849	-1259.13	0.0069862	0.338606	0.619061	0.0367471	0.0169862	0.0129995
2-165	26.6435	40.1638	1.03039	0.0313488	2.44653	53.2216	2000	0.762662	-1075.77	0.0059883	0.237375	0.619061	0.0133362	0.0121684	0.00961516
2-166	5.04787	3.05848	4.13717	0.00843938	2.70392	68.652	2000	0.738666	-1203.64	0.00671807	0.287678	0.619061	0.0190853	0.0151432	0.0126171
2-167	5.29995	3.40696	4.32024	0.0103988	1.69991	42.4078	2000	0.63845	-1786.86	0.00524518	0.256719	0.619061	0.0228459	0.00893198	0.00651948
2-168	14.6559	0.381835	4.33428	0.000727074	0.742651	25.3474	2000	0.534186	-2500.05	0.00299628	2.11776	0.619061	0.0982513	0.00455302	0.0016859
2-169	10.5788	40.1938	1.45113	0.125541	4.65136	77.7175	2000	0.713865	-1340.25	0.0109308	0.439812	0.619061	0.00311844	0.0410802	0.0371852
2-170	20.4854	39.1919	1.54269	0.0488019	3.11382	61.2906	2000	0.651982	-1702.96	0.00725364	0.308221	0.619061	0.00884718	0.0185738	0.0156259
2-171	26.6297	38.1634	1.03303	0.181871	3.86394	62.1259	2000	0.692524	-1461.66	0.00748652	0.309979	0.619061	0.00288544	0.0205666	0.0178666
2-172	29.1723	40.9307	0.982034	0.0106671	2.75444	68.6786	2000	0.902584	-401.985	0.00740191	0.310707	0.619061	0.0229521	0.0175504	0.0144358
2-173	6.07842	4.46688	-2.07508	0.0326565	5.36159	112.037	2000	1.0345	143.671	0.0166374	0.748248	0.619061	0.0127039	0.095274	0.0881411
2-174	5.20025	3.3441	4.3478	0.00355976	1.00265	29.0435	2000	0.711963	-1350.93	0.00461212	1.03103	0.619061	0.0769302	0.00844555	0.00446905
2-175	14.1163	2.94697	4.29363	0.00838425	1.16998	29.9642	2000	0.848725	-648.087	0.00713965	0.658966	0.619061	0.089985	0.0180212	0.0108222
2-176	29.4454	40.8825	0.973996	0.00118308	1.15027	37.1402	2000	0.982466	-62.7677	0.00531148	1.69564	0.619061	0.134656	0.0118128	0.00659775
2-177	25.7338	39.6431	1.04629	0.0158375	2.20322	52.1197	2000	0.74241	-1183.42	0.00604498	0.246983	0.619061	0.0190759	0.0120716	0.0094196
2-178	28.3153	40.4101	0.930072	0.033272	2.74181	58.9192	2000	0.904629	-392.928	0.00753704	0.31042	0.619061	0.0161698	0.0201791	0.0165654
2-179	28.9858	37.661	0.959381	0.00299597	1.12313	33.1244	2000	0.933972	-265.242	0.0057501	1.09334	0.619061	0.0986226	0.0121139	0.0070671
2-180	25.3432	38.8254	1.15129	0.101924	3.56662	62.7795	2000	0.522558	-2588.09	0.00603529	0.249207	0.619061	0.00283655	0.0125379	0.0108412
2-181	27.4796	40.4084	0.976293	0.00538533	2.26888	61.1004	2000	0.564767	-2277.38	0.00466375	0.225154	0.619061	0.0136894	0.00663975	0.00530306
2-182	3.49727	2.66494	4.10427	0.00507813	3.02438	81.4358	2000	1.05244	212.421	0.00926589	0.43635	0.619061	0.0415953	0.0310651	0.0261971
2-183	6.46785	3.96029	4.26063	0.000484871	0.861556	30.1991	2000	0.4874	-2866.69	0.00319426	1.71275	0.619061	0.072284	0.00393497	0.00187426
2-184	4.6453	4.23348	4.25593	0.00640692	2.48812	64.7788	2000	0.874664	-527.669	0.00853948	0.367891	0.619061	0.0355183	0.0225727	0.0184371
2-185	14.7612	2.87223	4.30299	0.00629369	1.56865	40.663	2000	0.523411	-2581.56	0.0050627	0.315729	0.619061	0.0278901	0.00827454	0.00578264
2-186	29.9704	29.5362	1.08501	0.00576608	1.99771	51.7618	2000	0.636741	-1797.58	0.0064724	0.342976	0.619061	0.0356253	0.0142625	0.0107604
2-187	28.5098	40.8923	0.99012	0.0937989	3.23402	59.6209	2000	0.875042	-525.94	0.00734359	0.320326	0.619061	0.0082624	0.0205045	0.0171488
2-188	15.5383	2.99487	4.28346	0.00497421	1.9045	49.1818	2000	0.776528	-1003.7	0.00901427	0.532867	0.619061	0.08846	0.0307739	0.0222677
2-189	27.1269	41.5089	1.03569	0.00284298	1.55789	45.4546	2000	0.827292	-750.397	0.00525466	0.648343	0.619061	0.0552772	0.0102806	0.00696428
2-190	16.2655	41.6998	1.2996	0.147571	3.77953	61.6409	2000	0.694681	-1449.22	0.00836172	0.352489	0.619061	0.00435102	0.0251336	0.0215992
2-191	16.831	8.18965	4.35886	0.010241	0.884365	22.4379	2000	0.389417	-3764.43	0.00311355	0.428554	0.619061	0.02749	0.00408043	0.00196424
2-192	29.0768	40.7503	0.95515	0.146861	4.0244	68.4574	2000	0.774143	-1016	0.00748748	0.323476	0.619061	0.0037614	0.0215681	0.0188599
2-193	29.15	40.6585	1.00817	0.0593094	2.80948	55.7384	2000	0.813487	-817.709	0.00635608	0.269539	0.619061	0.0102811	0.0150634	0.0122126
2-194	5.68182	1.7083	4.17466	9.96546e-05	0.677578	27.4712	2000	0.560566	-2307.24	0.00320395	4.04386	0.619061	0.161127	0.00440359	0.00154128
2-195	27.3274	41.5147	0.983162	0.000459974	0.836186	29.7209	2000	0.821356	-779.204	0.00428658	3.21408	0.619061	0.196179	0.00882049	0.00363955
2-196	6.2463	4.09876	4.17786	0.00809487	3.96339	100.229	2000	0.859199	-599.027	0.00954843	0.446044	0.619061	0.0198772	0.0340655	0.0304847
2-197	3.33327	7.2212	4.3912	0.000139053	1.17041	44.0523	2000	0.502684	-2743.19	0.00379481	1.85578	0.619061	0.0907341	0.00553238	0.00318953
2-198	10.915	3.65666	4.41153	0.00634123	1.29259	34.2053	2000	0.610012	-1969.12	0.00497487	0.449291	0.619061	0.0387561	0.00809346	0.00517387
2-199	20.7788	3.97744	4.49139	0.00415508	1.36118	37.2759	2000	0.443421	-3244.95	0.00395021	0.404074	0.619061	0.026496	0.00531399	0.00347738
2-200	28.084	40.7698	0.954812	0.00386299	1.97181	55.2312	2000	0.871433	-542.474	0.00722758	0.430917	0.619061	0.0435895	0.0154686	0.0119063
2-201	20.8143	42.1612	1.1288	0.005061	2.1394	57.0089	2000	0.806038	-854.509	0.0070401	0.397892	0.619061	0.0447691	0.017741	0.0135622
2-202	15.9503	5.15152	4.35415	0.0103029	2.83683	68.5086	2000	0.83035	-735.64	0.00954348	0.397047	0.619061	0.0326811	0.030808	0.0255716
2-203	26.9458	39.1729	0.96941	0.00497957	2.22933	60.2852	2000	0.894406	-438.389	0.00773736	0.379969	0.619061	0.0395317	0.0184779	0.0146487
2-204	2.12972	2.23535	4.1061	0.00662404	1.88839	50.331	2000	1.02919	123.079	0.00716236	0.433445	0.619061	0.0488387	0.0167192	0.0124667
2-205	1.93407	2.78899	4.09947	0.00504877	2.17849	59.4618	2000	1.05215	211.327	0.00790202	0.45555	0.619061	0.0529615	0.0210988	0.0164092
2-206	7.81377	36.7154	1.55921	0.000954617	1.71991	53.3835	1983	0.618121	-1899.94	0.00612629	0.857757	0.619056	0.0784915	0.0137092	0.00955201
2-207	13.0342	6.46899	4.71047	0.00877904	2.59144	62.6245	1998	0.862148	-584.727	0.0120786	0.488122	0.61906	0.0531507	0.0453809	0.0370822
2-208	20.4228	4.19824	4.57847	0.00112231	0.608631	20.0715	2000	0.670508	-1590.89	0.0045473	3.72915	0.619061	0.261665	0.010864	0.00272534
2-209	3.47234	5.20151	4.22278	0.010438	2.69829	66.6907	2000	0.976805	-85.8829	0.00978363	0.394004	0.619061	0.0316409	0.0293754	0.0247354
2-210	26.8084	27.5799	1.18573	0.0635101	2.37788	42.7333	1744	0.504849	-2376.05	0.0084677	0.351444	0.618983	0.0109923	0.0234678	0.0186974
2-211	19.479	40.4435	1.19849	0.000913629	1.60211	51.2749	2000	0.636651	-1798.14	0.00488884	0.816237	0.619061	0.0561366	0.00832228	0.00568419
2-212	25.1225	36.6982	1.29811	0.16344	7.26923	114.562	2000	0.814928	-810.632	0.0158152	0.647232	0.619061	0.0015619	0.102084	0.0959862
2-213	29.7981	42.1141	0.997777	0.0229676	2.08257	47.9438	2000	0.757057	-1105.28	0.00518212	0.208952	0.619061	0.0151832	0.00917265	0.00697017
2-214	20.6275	41.2004	1.14869	0.0763484	3.29899	61.5145	2000	0.5985	-2045.32	0.00622882	0.257437	0.619061	0.00456083	0.0136267	0.0116464
2-215	16.9525	4.65124	4.40243	0.00840431	1.1618	30.1212	2000	0.603748	-2010.4	0.00448522	0.461589	0.619061	0.0391495	0.00746275	0.00443791
2-216	28.4595	41.0312	1.00109	0.0114437	2.14207	53.3762	2000	0.871794	-540.815	0.00627606	0.284421	0.619061	0.0267296	0.013492	0.010405
2-217	2.57167	4.01672	4.09828	0.00305116	1.0426	30.968	2000	0.913723	-352.921	0.00503422	1.23013	0.619061	0.100418	0.0104414	0.00561896
2-218	29.1398	40.5517	0.956391	0.0259119	2.11228	47.606	2000	0.744064	-1174.52	0.00560002	0.214298	0.619061	0.0138631	0.0100317	0.00777774
2-219	25.4223	39.0489	1.08863	0.104194	3.63815	64.292	2000	0.607186	-1987.69	0.00654594	0.276537	0.619061	0.0036389	0.0154702	0.0133827
2-220	28.8563	40.2203	0.990572	0.0332263	2.23861	48.5031	2000	0.766345	-1056.5	0.00610616	0.233448	0.619061	0.0134795	0.012367	0.00972747
2-221	27.452	40.0069	0.989589	0.00179903	1.42528	43.6639	2000	0.970574	-111.48	0.00593538	1.05357	0.619061	0.0960616	0.0133677	0.0086072
2-222	2.57246	4.11925	4.12475	0.00748963	2.82459	73.015	2000	0.836643	-705.44	0.00750058	0.330929	0.619061	0.023386	0.0195329	0.0164918
2-223	30.0322	41.3563	0.960082	0.0510975	3.70705	74.9071	2000	0.75601	-1110.81	0.00694389	0.300844	0.619061	0.00637768	0.0175106	0.0152586
2-224	7.59149	8.64336	4.18135	0.0107448	1.25539	31.4871	2000	0.589275	-2107.46	0.00462494	0.334175	0.619061	0.0302959	0.0075414	0.00480507
2-225	26.169	39.0559	0.969974	0.0810834	3.00614	55.5672	2000	0.510328	-2682.82	0.00575715	0.226626	0.619061	0.0029908	0.0107806	0.00928985
2-226	28.9311	40.1389	0.972926	0.0111222	2.13472	53.3661	2000	0.860775	-591.698	0.00620936	0.282266	0.619061	0.026167	0.0130834	0.010097
2-227	28.2017	38.253	0.975666	0.0045658	2.01081	55.3106	2000	0.813691	-816.705	0.00639508	0.367566	0.619061	0.0346225	0.0129956	0.0100213
2-228	11.1807	6.45867	4.38385	0.00332324	0.623861	18.7065	2000	0.652602	-1699.16	0.00403832	2.03569	0.619061	0.143977	0.00878333	0.0026056
2-229	2.54671	2.88117	4.08494	0.0105471	2.71167	67.561	2000	0.930173	-281.547	0.00762117	0.330937	0.619061	0.0280188	0.0204252	0.016688
2-230	2.76518	1.37693	4.11154	0.0146309	1.76348	43.1788	2000	0.86938	-551.91	0.00606785	0.273202	0.619061	0.0269307	0.0116399	0.00857924
2-231	27.9322	42.1996	1.02258	0.000429157	1.05892	37.4592	2000	0.930703	-279.269	0.0049119	2.32567	0.619061	0.158243	0.00979225	0.00520029
2-232	29.714	40.4746	0.924022	0.0555423	3.41258	68.3282	2000	0.832426	-725.652	0.00736572	0.316773	0.619061	0.00814416	0.0196573	0.0168652
2-233	1.86879	1.86581	4.10605	0.0413187	2.99896	62.8169	2000	0.804557	-861.864	0.00689637	0.285213	0.619061	0.0101513	0.0163368	0.0136951
2-234	23.6959	40.2246	1.0922	0.00355799	1.88186	52.9919	2000	0.966064	-130.109	0.00746037	0.569214	0.619061	0.0646873	0.0178732	0.0131075
2-235	29.9438	36.5909	1.21759	0.00289286	1.61756	46.1619	2000	0.71563	-1330.38	0.00541987	0.593336	0.619061	0.0540991	0.0110891	0.00760487
2-236	28.1825	42.1516	1.01411	0.0526464	3.49468	70.4599	2000	0.804033	-864.468	0.00723156	0.308517	0.619061	0.00740508	0.018118	0.0155801
2-237	23.2379	38.7865	1.1181	0.0397226	4.38208	89.4595	2000	0.651074	-1708.54	0.00804069	0.359362	0.619061	0.00629019	0.022702	0.0202291
2-238	27.5788	39.4888	0.98778	0.102875	4.5961	81.5027	2000	0.582589	-2153.1	0.00747133	0.30958	0.619061	0.00208498	0.019579	0.0177338
2-239	26.7918	40.9608	1.04205	0.000254781	1.11158	40.8041	2000	0.794862	-910.354	0.00426334	2.16105	0.619061	0.130684	0.00784945	0.00433336
2-240	16.412	35.9778	1.19189	0.0343272	2.92844	60.2235	2000	0.607461	-1985.88	0.00771817	0.31262	0.619061	0.00966259	0.0189715	0.0160427
2-241	25.9478	33.7675	1.2851	0.00278433	4.09422	112.456	2000	0.675666	-1560.24	0.0100474	0.481768	0.619061	0.0306555	0.0351893	0.0309127
2-242	7.46983	40.3505	1.82661	0.0238284	2.98118	65.3414	2000	0.583674	-2145.66	0.00606771	0.251875	0.619061	0.00973011	0.0126936	0.0105678
2-243	22.5499	40.8035	1.61478	0.00428926	2.42134	65.7727	2000	0.707007	-1378.87	0.00642091	0.330708	0.619061	0.0280601	0.0139361	0.0112391
2-244	4.88571	6.79639	4.21443	0.00964655	2.6718	66.1997	2000	1.10962	424.074	0.0122342	0.491589	0.619061	0.0465347	0.0455538	0.0387055
2-245	6.30065	5.6036	4.15859	0.00548965	2.1332	56.7903	2000	0.767496	-1050.5	0.00718607	0.342974	0.619061	0.0329288	0.0166986	0.0133413
2-246	6.94521	6.25832	4.2684	0.00103011	1.11496	35.8294	2000	1.24056	870.249	0.00945114	2.75142	0.619061	0.366119	0.0342719	0.0196246
2-247	28.2431	31.7503	1.16366	0.0451496	3.4526	67.5411	2000	0.545588	-2415.57	0.00796309	0.32974	0.619061	0.00594136	0.020621	0.0180508
2-248	27.7672	41.4651	1.01123	0.000837694	1.81725	59.1018	2000	0.893062	-444.408	0.00709094	0.874501	0.619061	0.0777448	0.0161059	0.0121979
2-249	6.08346	3.81819	4.19277	0.00408065	2.30988	63.4263	2000	0.935294	-259.585	0.00867289	0.433531	0.619061	0.0489288	0.0236953	0.0190819
2-250	5.69748	3.32134	4.20268	0.00595418	1.74032	46.673	2000	0.667416	-1609.37	0.00494253	0.321326	0.619061	0.0261356	0.00801502	0.00583298
2-251	27.7339	40.2259	1.0217	0.000570418	1.58456	53.3587	2000	0.949179	-200.642	0.00591402	1.46038	0.619061	0.125676	0.0145569	0.00962365

## Sheet: Table S5
Table S5. Fitted results of the leaf profiles using SGE-3 for two datasets.
Image	x0	y0	theta	a	n1	N	RMSE	AIC	root-mean-square relative intrinsic curvature	root-mean-square relative parameter-effects curvature	critical curvature	percentage bias(a)	percentage bias(n1)
1-001	7.95419	35.579	4.71475	32.9009	0.0495296	1980	0.832019	-721.251	0.00177715	0.00701433	0.577324	9.67166e-05	0.000677723
1-002	-4602.63	65.9959	4.25923	4620.1	1232.98	1461	1.35613	897.134	0.0148991	393432	0.577168	0.0210314	701433
1-003	23.2266	34.4865	4.65412	30.3438	0.0473197	1819	0.747572	-1051.39	0.00185729	0.00745106	0.577285	0.000112142	0.000714907
1-004	8.6191	36.2873	4.8744	29.6232	0.065432	1953	0.709058	-1335.96	0.00166502	0.00591747	0.577318	7.3693e-05	0.000557942
1-005	22.6054	39.0255	4.72602	38.782	0.0732559	2000	0.963772	-140.607	0.00180541	0.00656208	0.577328	9.64071e-05	0.000609651
1-006	16.3999	2.01108	1.64932	43.2369	0.0458153	2000	1.119	456.73	0.00197545	0.00853473	0.577328	0.000148193	0.000773186
1-007	7.17525	38.9912	4.63932	39.235	0.0792914	2000	0.998298	0.179487	0.00183746	0.00635016	0.577328	9.07829e-05	0.000614662
1-008	13.3607	4.46314	1.52516	39.9188	0.0414654	2000	1.03333	138.154	0.00199628	0.00896485	0.577328	0.000161027	0.000802823
1-009	23.1977	38.2937	4.71172	34.7162	0.0470039	2000	1.1171	449.921	0.00237946	0.0098786	0.577328	0.000184505	0.00118836
1-010	4.58315	2.98356	1.00886	47.7773	0.0458105	2000	1.55102	1762.65	0.0025194	0.0117962	0.577328	0.000265205	0.00131883
1-011	5.81371	32.1555	4.66188	26.9319	0.0740196	1801	0.807373	-763.725	0.00221761	0.00768249	0.57728	0.000124085	0.000950861
1-012	12.9141	30.2721	4.66956	15.9689	0.0724497	1046	0.272645	-2711.74	0.00181912	0.00550055	0.576933	8.20336e-05	0.000485672
1-013	18.2111	11.6012	1.52744	22.5175	0.0408153	1274	1.03894	104.319	0.00449434	0.0252713	0.577081	0.00110019	0.00498436
1-014	24.2132	32.2183	4.75855	27.533	0.0530551	1675	0.756659	-927.132	0.00213529	0.00867288	0.577244	0.000146472	0.000979304
1-015	6.35749	31.151	4.7312	22.3119	0.0812259	1513	0.327377	-3371.97	0.00114831	0.00366054	0.577189	3.29512e-05	0.000240529
1-016	-1726.7	-7.14145	0.0125805	1739.14	552.486	1229	1.07268	179.448	0.00013144	40.2681	0.577056	1.92006e-08	18008.7
1-017	17.886	33.5317	4.76459	27.5581	0.0739776	1823	0.732485	-1128.05	0.00202258	0.00684401	0.577286	0.000103461	0.000733607
1-018	25.5309	10.6265	1.55557	27.1563	0.0397733	1517	0.908104	-285.473	0.00307653	0.0154492	0.57719	0.000471949	0.00197157
1-019	6.86416	33.7923	4.64846	26.7045	0.0661004	1706	0.566356	-1932.84	0.0016295	0.00552941	0.577254	6.71174e-05	0.000490827
1-020	14.6643	5.45899	1.57072	34.3169	0.0483463	2000	1.12694	485.028	0.00257324	0.011257	0.577328	0.000248782	0.00130998
1-021	23.1448	35.1909	4.75474	31.0169	0.0534678	1926	0.945711	-208.018	0.00221056	0.00856431	0.577312	0.00014128	0.00102213
1-022	6.61769	30.5322	4.74558	25.2122	0.046251	1562	0.777567	-778.96	0.00235951	0.00946501	0.577207	0.000164493	0.00129622
1-023	NA	NA	NA	NA	NA	NA	NA	NA	NA	NA	NA	NA	NA
1-024	16.8488	31.0858	4.66504	22.9841	0.0542907	1452	0.645362	-1264.8	0.00215616	0.0082495	0.577165	0.000135457	0.00106662
1-025	23.2007	34.3048	4.64021	28.47	0.0481807	1728	0.84513	-574.531	0.00221516	0.00923821	0.57726	0.000167904	0.00110454
1-026	-156.662	15.03	0.0362773	163.099	262.399	1027	0.964123	-68.0574	0.000142879	44.9718	0.576917	3.44321e-06	16352.7
1-027	13.7745	34.0272	4.68807	30.3699	0.0480448	1821	0.856761	-556.047	0.00210374	0.00882065	0.577286	0.000150412	0.000972518
1-028	21.0026	33.978	4.80862	28.9933	0.0568663	1735	0.782613	-843.563	0.00213031	0.0091027	0.577262	0.000166718	0.000948156
1-029	4.84459	7.72236	1.59964	29.5345	0.0455918	1725	0.877969	-442.005	0.0024837	0.0111679	0.577259	0.000257954	0.00123658
1-030	11.5182	34.7457	4.7251	31.8213	0.0531619	2000	1.15767	592.626	0.00255965	0.00993273	0.577328	0.000188593	0.00140226
1-031	18.4144	8.58458	1.57054	31.1917	0.046064	1826	0.974556	-87.1299	0.00257868	0.0114684	0.577287	0.000271034	0.00129862
1-032	24.5051	10.4917	1.55549	27.0622	0.0555621	1680	0.869594	-462.497	0.00260527	0.0104505	0.577246	0.000227644	0.00134679
1-033	4.85877	31.9721	4.70609	25.9855	0.0676581	1706	0.604711	-1709.26	0.0017496	0.00592546	0.577254	7.94186e-05	0.00058023
1-034	NA	NA	NA	NA	NA	NA	NA	NA	NA	NA	NA	NA	NA
1-035	15.8066	7.55662	1.48199	32.1696	0.0457332	1879	0.98725	-41.228	0.00245314	0.0108654	0.5773	0.000239391	0.00119938
1-036	23.4169	8.44588	1.57636	32.0405	0.0400524	1819	1.06005	219.155	0.00271087	0.0133632	0.577285	0.000346054	0.00157745
1-037	9.88574	2.92757	1.3976	35.4436	0.0418339	2000	1.16659	623.345	0.00267544	0.0117276	0.577328	0.000264756	0.00134652
1-038	4.87666	34.4382	4.69105	30.9495	0.0479893	1767	0.81502	-715.862	0.00214173	0.00961294	0.577271	0.000183474	0.000941473
1-039	13.5429	32.8244	4.52027	29.8768	0.0490628	1833	0.931718	-252.286	0.00229188	0.00991459	0.577289	0.000185178	0.00120244
1-040	19.2839	33.5259	4.69421	29.8031	0.0551767	1854	0.954256	-166.628	0.00232705	0.00913186	0.577294	0.000159673	0.00116614
1-041	25.16	8.41164	1.52235	31.3816	0.0377989	1768	1.18944	620.418	0.00324562	0.0160098	0.577271	0.000467009	0.00221417
1-042	5.3634	32.6287	4.68716	24.6068	0.0490595	1521	0.770508	-786.073	0.00251704	0.00981228	0.577192	0.000183517	0.00135932
1-043	11.0822	36.6442	4.68569	36.983	0.0474418	2000	0.903323	-399.708	0.0017122	0.00720637	0.577328	0.00010339	0.000651683
1-044	-648.417	90.9078	-0.110877	668.378	46.3757	1493	1.32251	841.676	3.87512e-05	3.81111	0.577181	2.28981e-07	155.963
1-045	21.3518	28.1341	4.75135	13.9959	0.079785	940	0.229053	-2763.76	0.00171826	0.00508026	0.576839	7.09702e-05	0.000462887
1-046	26.1832	28.6802	4.65633	15.2879	0.0528347	948	0.445523	-1525.94	0.0028641	0.0118943	0.576847	0.000282845	0.00189533
1-047	6.20077	33.2566	4.67513	26.4483	0.0614838	1671	0.738201	-1007.44	0.00212193	0.00814162	0.577243	0.000131511	0.000954813
1-048	12.5679	31.7295	4.68125	21.794	0.053161	1369	0.594388	-1417.38	0.00225088	0.00837429	0.577128	0.000138964	0.00107797
1-049	18.76	31.9464	4.73468	21.899	0.0540502	1379	0.717777	-907.551	0.00275115	0.011007	0.577133	0.000224627	0.00168509
1-050	26.1534	34.8215	4.72592	26.4197	0.0549155	1631	0.702893	-1143.03	0.00204416	0.00832618	0.57723	0.000136234	0.000931333
1-051	7.10613	4.21108	1.51802	39.9115	0.0493272	2000	1.23353	846.526	0.00252428	0.0116642	0.577328	0.000281703	0.00120646
1-052	15.7154	32.0624	4.7708	30.7255	0.0481311	1832	0.943055	-207.83	0.00234141	0.00990145	0.577289	0.00019031	0.00116859
1-053	25.8007	33.5747	4.65678	31.2032	0.0523527	1919	0.837655	-672.905	0.00188729	0.00756604	0.57731	0.000111846	0.000790816
1-054	9.66764	34.6597	4.66903	32.0225	0.0494231	1986	1.06173	244.904	0.00234967	0.00938304	0.577325	0.000165923	0.00119708
1-055	16.9758	2.678	1.62843	36.5544	0.0469367	2000	1.01642	72.1294	0.00202597	0.00911092	0.577328	0.000166685	0.000902505
1-056	NA	NA	NA	NA	NA	NA	NA	NA	NA	NA	NA	NA	NA
1-057	5.53968	39.242	4.72935	36.9677	0.0467716	2000	0.954473	-179.39	0.00179908	0.0073259	0.577328	0.000105299	0.000714241
1-058	14.8757	37.4115	4.71727	36.7648	0.0592882	2000	1.01347	60.5114	0.00195258	0.00777311	0.577328	0.000119826	0.000805764
1-059	23.8648	36.0847	4.71024	36.6938	0.0661962	2000	1.18082	671.817	0.00233311	0.00913608	0.577328	0.000166407	0.00110406
1-060	5.07283	5.2763	1.57751	33.3702	0.0592845	1982	0.979407	-75.4904	0.00231898	0.0100784	0.577324	0.00021203	0.00102775
1-061	10.6817	35.3158	4.76807	30.9546	0.0570514	1948	0.96022	-151.158	0.00225068	0.00863612	0.577317	0.000153019	0.00102757
1-062	19.4988	35.5964	4.664	34.0999	0.0531604	2000	1.15991	600.349	0.00248793	0.0102322	0.577328	0.000196275	0.00130723
1-063	26.7361	32.8943	4.69918	29.0609	0.053983	1839	1.16278	561.7	0.00297252	0.011859	0.57729	0.000284127	0.00187443
1-064	5.71323	32.5633	4.71436	33.476	0.0551693	2000	1.06984	277.014	0.00235034	0.00985992	0.577328	0.000188887	0.00115798
1-065	10.8064	6.89708	1.59421	27.2735	0.0372056	1518	0.909801	-279.999	0.00306121	0.0153217	0.577191	0.000444811	0.00197145
1-066	15.7483	3.85128	1.54186	30.9275	0.0403475	1749	0.947068	-183.244	0.00266024	0.0124507	0.577266	0.000321697	0.00135964
1-067	NA	NA	NA	NA	NA	NA	NA	NA	NA	NA	NA	NA	NA
1-068	25.4939	30.5598	4.78685	26.118	0.0678995	1716	0.545299	-2074.25	0.00160081	0.00540533	0.577257	6.56733e-05	0.000470688
1-069	4.69851	33.0853	4.70228	28.2784	0.04567	1710	0.819208	-675.013	0.00219567	0.00887975	0.577255	0.000160905	0.00104324
1-070	13.0624	34.0389	4.67044	34.967	0.053367	2000	1.08987	351.227	0.00237721	0.00989416	0.577328	0.000187803	0.00112912
1-071	18.6694	33.5775	4.72636	31.2178	0.0454047	1882	0.962687	-136.142	0.00226948	0.00933321	0.577301	0.000165701	0.00111951
1-072	NA	NA	NA	NA	NA	NA	NA	NA	NA	NA	NA	NA	NA
1-073	4.19439	30.7673	4.84643	29.4748	0.0495056	1783	0.944165	-197.891	0.00244629	0.0104022	0.577276	0.000200573	0.00131796
1-074	14.0347	32.4547	4.74614	30.9598	0.0542346	1921	1.00698	33.6985	0.00232187	0.00963711	0.57731	0.000172037	0.00121843
1-075	22.0144	6.48196	1.46808	29.6732	0.0401189	1665	0.899604	-345.323	0.00260841	0.0127889	0.577241	0.000325299	0.00142682
1-076	3.88143	34.8477	-1.51965	34.8841	0.0702296	2000	0.965601	-133.023	0.0020034	0.00744088	0.577328	0.000118204	0.000772587
1-077	12.1918	31.4402	4.82921	33.7818	0.0515345	2000	1.01132	52.0101	0.00223091	0.00948536	0.577328	0.000172756	0.00103479
1-078	22.5641	4.3085	1.69543	36.444	0.0436417	2000	1.02305	98.16	0.00222452	0.0108487	0.577328	0.000235078	0.00101472
1-079	NA	NA	NA	NA	NA	NA	NA	NA	NA	NA	NA	NA	NA
1-080	4.63745	39.2948	4.67062	40.2495	0.0517641	2000	1.19636	724.117	0.00221905	0.00916714	0.577328	0.000159817	0.00100681
1-081	11.9351	39.4061	4.67572	39.5031	0.0526883	2000	0.990992	-29.2	0.00190074	0.00727272	0.577328	0.000111921	0.00066335
1-082	19.2816	4.88293	1.58383	37.758	0.0521781	2000	1.27326	973.3	0.00268445	0.0121102	0.577328	0.000302237	0.00139944
1-083	26.6307	36.2404	4.68683	33.1505	0.0649324	2000	0.722519	-1293.05	0.00153126	0.00552835	0.577328	6.6856e-05	0.000461225
1-084	13.5175	30.2761	4.53173	30.5412	0.0453468	1861	0.89227	-417.264	0.00211767	0.00918277	0.577296	0.000159829	0.0010359
1-085	16.9616	10.9899	1.50662	22.2464	0.0434466	1312	0.909667	-241.44	0.0036712	0.0180771	0.577101	0.000606349	0.00325384
1-086	3.98292	32.3099	4.72238	24.2808	0.0757992	1636	0.474101	-2435.02	0.0015009	0.00470675	0.577232	5.35447e-05	0.000398553
1-087	12.229	34.606	4.63537	33.2841	0.0525848	2000	1.03878	159.2	0.0023262	0.00973042	0.577328	0.000181317	0.0011182
1-088	18.8999	35.1274	4.67405	32.3027	0.0567515	2000	1.07919	311.849	0.00239137	0.00959666	0.577328	0.000173021	0.00122356
1-089	24.7905	34.4525	4.75261	30.9102	0.0468767	1860	0.972748	-95.7919	0.00231083	0.00978126	0.577296	0.000175971	0.00120759
1-090	6.76852	34.3141	4.66269	30.0675	0.0486413	1818	0.849532	-585.929	0.00209371	0.00844454	0.577285	0.000140228	0.000942187
1-091	14.0419	35.5903	4.74421	33.297	0.0586701	2000	0.888154	-467.449	0.00192791	0.00779541	0.577328	0.000122748	0.000769007
1-092	23.8482	36.006	4.6462	32.8908	0.0628594	2000	0.935409	-260.09	0.00200183	0.00756294	0.577328	0.000117108	0.000821807
1-093	4.60557	33.6107	4.76222	30.9403	0.054507	1921	1.05684	219.379	0.00246126	0.010036	0.57731	0.000184686	0.00134046
1-094	13.0907	34.4084	4.75603	31.5758	0.0525966	1960	0.962972	-140.91	0.00215728	0.00869146	0.577319	0.000142427	0.0010269
1-095	21.4444	33.7414	4.77777	32.2501	0.0548617	1983	1.09901	381.424	0.00248525	0.0101603	0.577325	0.000194919	0.00130799
1-096	889.646	-42.2761	-6.11499	889.033	1416.76	1371	1.17492	448.996	0.0669386	2.32115e+06	0.577129	0.577045	1.96337e+07
1-097	9.39853	31.2723	4.65946	27.06	0.048222	1614	0.683949	-1219.24	0.00207037	0.00817749	0.577225	0.000135038	0.00084973
1-098	17.1154	30.2994	4.67443	23.1884	0.0471915	1407	0.588986	-1482.61	0.00215465	0.00845943	0.577146	0.000144297	0.000963884
1-099	24.4766	32.2981	4.68758	30.6423	0.04746	1819	0.967979	-111.404	0.00242519	0.0103838	0.577285	0.000200861	0.00127326
1-100	5.0339	8.36126	1.59096	27.5542	0.0409278	1599	0.868061	-445.505	0.00271611	0.0123593	0.57722	0.000309523	0.0015124
1-101	NA	NA	NA	NA	NA	NA	NA	NA	NA	NA	NA	NA	NA
1-102	14.2895	7.01657	1.51546	36.702	0.0401403	2000	1.22619	822.647	0.00271934	0.0129516	0.577328	0.00031823	0.00148261
1-103	22.7222	35.4017	4.66899	27.6824	0.0479277	1662	0.725088	-1061.55	0.00204789	0.00812368	0.57724	0.000127634	0.000883041
1-104	-720.866	33.8749	6.2615	748.794	22.6974	1370	1.22845	570.749	3.59764e-05	2.23617	0.577129	1.90834e-07	49.8854
1-105	5.17875	33.1566	4.71832	27.4623	0.048926	1696	0.647172	-1469.01	0.00172566	0.00670928	0.577251	9.00078e-05	0.000665035
1-106	NA	NA	NA	NA	NA	NA	NA	NA	NA	NA	NA	NA	NA
1-107	16.4607	33.7804	-1.60287	19.3613	0.0821474	1300	0.222613	-3899.05	0.00101273	0.00321882	0.577095	2.77116e-05	0.000172175
1-108	21.3362	13.9363	1.57597	25.8314	0.0406223	1410	1.14031	377.261	0.00453975	0.0255058	0.577147	0.00110748	0.00439535
1-109	26.2198	36.2396	4.7528	30.7086	0.0505956	1901	1.02134	87.2811	0.00238718	0.00956702	0.577306	0.000170945	0.00125735
1-110	5.73055	32.3387	4.69904	24.4224	0.0901818	1709	0.459001	-2654.62	0.00139117	0.00429688	0.577254	4.60919e-05	0.000341224
1-111	14.1155	36.355	4.72394	33.5466	0.0651336	2000	0.994406	-15.4468	0.00207418	0.00762302	0.577328	0.000115841	0.000878867
1-112	24.7227	36.9467	-1.62283	36.2234	0.0630304	2000	1.02568	108.431	0.00203561	0.00755268	0.577328	0.00011458	0.000820445
1-113	3.98563	35.2138	4.64026	33.6524	0.0493522	2000	1.07056	279.72	0.00227562	0.009655	0.577328	0.000177055	0.00113883
1-114	8.22026	7.90684	1.49352	30.7285	0.0416557	1714	0.996573	-4.77472	0.00294724	0.0146517	0.577256	0.000424423	0.00167963
1-115	14.9333	2.3156	1.57636	40.4818	0.0491076	2000	1.21853	797.581	0.00242915	0.0112302	0.577328	0.000248721	0.00114553
1-116	22.7241	36.4171	4.63746	38.0581	0.0509094	2000	1.2076	761.527	0.00236034	0.0100542	0.577328	0.000194404	0.00116669
1-117	-25296.6	3283.3	6.15536	25533.7	20487	1594	1.24202	697.965	1.61997	1166.02	0.577218	5.29994e-06	1.52148e+07
1-118	6.90873	35.4963	4.73129	32.2208	0.0580327	2000	0.900056	-414.197	0.00192005	0.0074914	0.577328	0.00011205	0.000800761
1-119	13.6289	33.3125	4.77422	27.0568	0.0491735	1698	0.885692	-405.236	0.00238839	0.00942711	0.577251	0.000168312	0.00130638
1-120	412.148	17.3027	0.0334071	390.272	984.472	1220	0.843376	-408.646	0.290811	1.34185e+07	0.577051	8.53294	1.36045e+08
1-121	4.50068	29.1411	4.69211	23.7891	0.0530447	1484	0.808103	-625.388	0.00278144	0.0112406	0.577178	0.000271152	0.001646
1-122	8.73246	30.9352	4.73981	28.3348	0.0490377	1694	0.899457	-352.015	0.00255607	0.0107269	0.57725	0.000225649	0.00135205
1-123	14.5429	32.5076	4.71514	32.7722	0.0559506	2000	1.07024	278.538	0.00236516	0.00960715	0.577328	0.00017889	0.00117469
1-124	21.1121	31.2023	4.63748	25.9333	0.0536561	1607	0.737486	-971.697	0.00223675	0.00857962	0.577222	0.00014697	0.00103828
1-125	986.713	31.9649	3.16228	960.124	1971.32	1495	1.42297	1061.7	0.000613604	134.544	0.577182	1.4556e-07	199988
1-126	3.55371	4.54215	1.46943	36.2359	0.0488309	2000	0.861782	-588.018	0.00179298	0.00744517	0.577328	0.000117941	0.000628381
1-127	12.9758	32.4896	4.65841	26.7743	0.0533045	1689	0.902959	-337.827	0.00251317	0.0100198	0.577248	0.000196583	0.00140927
1-128	19.526	3.35591	1.59546	38.1882	0.0569222	2000	1.15741	591.738	0.00236483	0.00975691	0.577328	0.000201604	0.00104548
1-129	-470.217	41.8746	-3.21777	498.302	396.67	1462	1.37148	930.648	0.114114	1.53811e+07	0.577169	27.8849	7.3128e+07
1-130	5.08798	3.90827	1.58985	38.4315	0.0445804	2000	0.98043	-72.0636	0.00198028	0.00906329	0.577328	0.000169604	0.000787767
1-131	11.7854	34.5762	4.6613	32.1826	0.0602841	2000	0.831483	-731.184	0.00173091	0.00622406	0.577328	8.12339e-05	0.00063138
1-132	17.8932	33.0842	4.69941	24.5195	0.0656764	1601	0.601574	-1620.28	0.00194103	0.00650249	0.57722	9.36664e-05	0.000699937
1-133	24.5569	7.53373	1.56215	31.3718	0.0474745	1842	0.996136	-7.27063	0.00253009	0.0116098	0.577291	0.000271647	0.00133542
1-134	9.4392	4.08907	1.54002	39.9038	0.0563547	2000	1.22166	807.842	0.00235915	0.0100075	0.577328	0.000216465	0.0010769
1-135	21.0472	35.3799	4.71094	30.0312	0.0535262	1887	0.893248	-419.058	0.00209527	0.00828924	0.577302	0.00013409	0.000979005
1-136	-541.788	-32.057	-3.05402	563.293	407.423	1667	1.41024	1153.1	1.61269	1.4247e+08	0.577242	212.087	5.92668e+08
1-137	7.20366	33.8523	4.72543	33.6148	0.0652122	2000	1.10323	399.946	0.00240985	0.0093226	0.577328	0.000174365	0.00114928
1-138	15.1114	3.3557	1.57175	36.8132	0.0502291	2000	1.0994	386.066	0.00244746	0.010906	0.577328	0.000249877	0.00109863
1-139	22.5876	9.57927	1.56617	26.0176	0.0517803	1590	0.748889	-912.551	0.00231132	0.00975262	0.577216	0.000201075	0.00114032
1-140	4.17137	31.1711	4.64715	28.1002	0.0444806	1687	0.868326	-469.375	0.0023835	0.0101765	0.577248	0.000194977	0.00127805
1-141	8.09192	32.2436	4.77628	30.1479	0.0526537	1878	0.850028	-603.305	0.00201586	0.0077814	0.5773	0.000117584	0.000874642
1-142	13.8129	30.843	4.78398	17.3592	0.0738397	1132	0.227509	-3345.01	0.00130832	0.00403858	0.576996	4.54197e-05	0.000259756
1-143	19.9077	32.4612	4.71553	29.2194	0.0458389	1747	0.832545	-633.347	0.00218309	0.00893989	0.577266	0.000155018	0.0010238
1-144	26.7889	31.0235	4.61805	25.9793	0.0592968	1643	0.771988	-843.378	0.00233712	0.0090082	0.577234	0.00015968	0.00112679
1-145	2.44193	5.36095	1.45833	35.4828	0.0471609	2000	1.03769	154.979	0.0022908	0.0102088	0.577328	0.000212605	0.00103376
1-146	10.7044	34.414	4.67867	29.1285	0.0447666	1758	0.57738	-1924.19	0.0015066	0.00556714	0.577269	6.68771e-05	0.000441629
1-147	15.6052	32.5847	4.75225	24.5527	0.0456236	1456	0.730163	-908.797	0.0025613	0.0109619	0.577166	0.000227497	0.00140587
1-148	21.0641	34.1805	4.75048	31.5875	0.0517165	1967	1.02885	118.899	0.00231007	0.00935891	0.577321	0.000166218	0.00117668
1-149	-1658.64	-76.1904	-6.22015	1688.91	27.0354	1474	1.33287	854.045	1.38572e-05	1.73173	0.577174	2.79151e-08	32.7907
1-150	3.91521	30.6224	4.67317	21.2916	0.0868033	1483	0.343141	-3165.48	0.00125828	0.00376962	0.577177	3.95876e-05	0.000272759
1-151	10.7307	33.3382	4.6493	32.1373	0.0603502	2000	0.895194	-435.864	0.00202801	0.00768904	0.577328	0.000120566	0.000805141
1-152	16.0588	31.0862	4.68137	24.306	0.0464904	1462	0.659185	-1211.59	0.00228175	0.00893163	0.577169	0.000158837	0.00106329
1-153	21.0138	31.7321	4.68757	26.4233	0.048043	1591	0.595345	-1643.24	0.00183514	0.00704214	0.577217	0.000106894	0.000654007
1-154	7.71521	39.1937	4.68679	42.7021	0.054846	2000	1.36733	1258.44	0.00244028	0.0107878	0.577328	0.000219627	0.0012434
1-155	17.2383	36.2466	4.70525	32.6864	0.0635824	2000	0.73158	-1243.2	0.00163509	0.0060009	0.577328	7.74723e-05	0.000502548
1-156	24.6203	16.9986	1.41149	19.2658	0.0606215	1213	0.729049	-759.663	0.00352418	0.015954	0.577047	0.000510415	0.00278386
1-157	7.24935	35.3731	4.58998	31.4284	0.0635089	2000	0.969212	-118.095	0.00215164	0.00812473	0.577328	0.000129936	0.000969928
1-158	14.1674	4.67895	1.52805	38.9126	0.0450651	2000	1.18525	686.82	0.00246699	0.0117536	0.577328	0.000273394	0.00119676
1-159	23.1073	34.0839	4.65516	24.2917	0.0574476	1522	0.436749	-2514.65	0.00159422	0.00516284	0.577192	6.37513e-05	0.000402371
1-160	4.98229	36.2591	4.74684	33.6622	0.0483997	2000	0.95156	-191.618	0.00195598	0.00807832	0.577328	0.000123219	0.000871144
1-161	11.7734	36.1805	4.70743	35.2832	0.04328	2000	1.04241	173.131	0.00216901	0.00945156	0.577328	0.000168465	0.00102551
1-162	NA	NA	NA	NA	NA	NA	NA	NA	NA	NA	NA	NA	NA
1-163	NA	NA	NA	NA	NA	NA	NA	NA	NA	NA	NA	NA	NA
1-164	NA	NA	NA	NA	NA	NA	NA	NA	NA	NA	NA	NA	NA
1-165	-842.079	-31.6971	0.0466714	847.061	36.1349	1506	1.16342	462.908	2.56281e-05	1.88325	0.577186	9.00976e-08	35.4753
1-166	9.25111	8.27792	1.59919	29.1978	0.0494665	1722	0.975146	-79.6856	0.00282264	0.0124298	0.577258	0.000312193	0.00156418
1-167	15.4012	32.9105	4.64005	29.675	0.0483038	1758	0.861537	-517.021	0.00228603	0.00973772	0.577269	0.000182447	0.00110099
1-168	21.3075	34.063	4.65053	30.7127	0.049457	1865	0.98176	-61.6686	0.0023983	0.0101091	0.577297	0.00020572	0.00122537
1-169	26.4953	33.975	4.7327	30.9107	0.0584425	1973	0.987502	-42.6347	0.00222876	0.00862627	0.577322	0.000145476	0.00107518
1-170	4.58475	33.9459	4.65656	26.8374	0.0491056	1639	0.696392	-1179.13	0.00200287	0.00811201	0.577233	0.000127794	0.000884176
1-171	8.64223	9.39499	1.55142	31.2121	0.0305075	1677	1.09018	296.573	0.00333696	0.0167616	0.577245	0.000536078	0.00206691
1-172	318.717	30.1009	0.0668052	306.422	227.231	1266	1.18164	429.586	0.0286497	5.00516e+06	0.577077	23.8427	2.05294e+07
1-173	18.3964	32.5221	4.64782	18.1448	0.0766856	1233	0.350429	-2578.85	0.00172318	0.00497326	0.577058	6.78086e-05	0.000478886
1-174	22.3576	13.3742	1.53615	24.872	0.0370156	1346	0.951447	-126.994	0.00388901	0.020408	0.577118	0.000716945	0.00319266
1-175	NA	NA	NA	NA	NA	NA	NA	NA	NA	NA	NA	NA	NA
1-176	4.92868	32.9679	4.83913	30.7083	0.0533687	1870	0.913909	-329.697	0.00224653	0.00927602	0.577298	0.000168601	0.00105388
1-177	14.0912	30.0487	4.68954	21.1336	0.0539896	1308	0.569915	-1463.9	0.00232166	0.00916089	0.577099	0.00018654	0.00113635
1-178	19.7095	33.5628	4.68945	34.5848	0.0468011	2000	1.14751	557.385	0.00234033	0.00997564	0.577328	0.000181428	0.00125521
1-179	NA	NA	NA	NA	NA	NA	NA	NA	NA	NA	NA	NA	NA
1-180	8.84977	36.4523	4.66569	35.0453	0.0558774	2000	1.10313	399.615	0.00225838	0.00927425	0.577328	0.000169201	0.00108542
1-181	16.0101	31.1385	4.64772	21.6961	0.0694785	1430	0.280829	-3625.24	0.00109431	0.00326021	0.577155	2.8429e-05	0.000192942
1-182	22.2033	5.69256	1.53444	30.9799	0.0450117	1820	0.957204	-152.216	0.00244267	0.0110344	0.577285	0.000249895	0.00125458
1-183	5.64939	32.2297	4.77934	29.5767	0.064511	1974	1.01665	72.194	0.00238947	0.00877137	0.577323	0.000156266	0.00118989
1-184	14.2529	34.5297	4.66832	33.2369	0.0537823	2000	0.975227	-93.3466	0.00211732	0.0085241	0.577328	0.000143248	0.000937855
1-185	NA	NA	NA	NA	NA	NA	NA	NA	NA	NA	NA	NA	NA
1-186	640.595	31.6545	0.184933	614.685	588.947	1629	1.49574	1318.73	0.0169132	1.10463e+06	0.57723	1.12932	6.5469e+06
1-187	23.1558	39.7335	-1.91352	41.015	0.0746529	2000	0.982436	-63.8849	0.00175625	0.00669643	0.577328	9.88626e-05	0.000583844
1-188	5.63951	32.1642	4.7739	27.8134	0.0636661	1817	0.692989	-1325.75	0.00178283	0.00618176	0.577285	7.99072e-05	0.000637417
1-189	19.257	31.4935	4.69075	26.1033	0.0648517	1657	0.548268	-1984.69	0.00163331	0.00571899	0.577239	7.18624e-05	0.000505384
1-190	25.2278	34.6057	4.7123	34.7024	0.0443408	2000	1.22816	829.055	0.00253408	0.0111911	0.577328	0.000226302	0.00148211
1-191	5.25924	31.55	4.72822	27.8664	0.0636356	1822	0.687318	-1359.36	0.00178779	0.00613095	0.577286	7.97893e-05	0.000625089
1-192	13.4956	31.8302	4.66402	30.1817	0.0653114	1941	0.725165	-1240.51	0.00171001	0.00606639	0.577315	7.84644e-05	0.000570895
1-193	20.2258	32.5904	4.70898	26.164	0.064556	1662	0.54425	-2015.15	0.00161559	0.00562656	0.57724	6.97181e-05	0.000491875
1-194	27.1713	34.1572	4.66389	34.7378	0.0443033	2000	1.2184	797.163	0.00251277	0.0111679	0.577328	0.000225583	0.00145969
1-195	3.83592	31.0733	4.70162	25.9434	0.0448235	1563	0.684577	-1177.62	0.00213686	0.00868654	0.577207	0.000151355	0.000967448
1-196	9.60777	32.7203	4.64158	31.0835	0.0560189	1934	0.829872	-714.327	0.00190473	0.0073636	0.577313	0.00010864	0.00076131
1-197	15.6099	32.5131	4.62348	27.2009	0.0493494	1598	0.810284	-665.352	0.00248848	0.0107589	0.577219	0.000220085	0.00130139
1-198	20.7631	31.9466	4.69205	26.1924	0.0760439	1750	0.532216	-2200.48	0.00153215	0.00499322	0.577266	5.74363e-05	0.000421524
1-199	-566.858	17.7111	3.11711	594.005	420.248	1578	1.42434	1123.29	0.296846	2.71966e+07	0.577212	39.1644	1.14878e+08
1-200	3.77315	28.5187	4.68612	18.0833	0.0580566	1163	0.420754	-2006.65	0.0020405	0.00750526	0.577016	0.000128736	0.000876291
1-201	8.86718	32.5043	4.72344	26.2912	0.0446437	1569	0.663326	-1281.12	0.00210814	0.00812678	0.577209	0.000139472	0.000850507
1-202	14.7754	31.8968	4.62261	25.0194	0.0707885	1643	0.479637	-2407.32	0.00151608	0.00486407	0.577234	5.81884e-05	0.000393759
1-203	22.0802	29.7678	4.47109	20.6733	0.054751	1344	0.523021	-1735.19	0.00211778	0.00840047	0.577117	0.000147182	0.000977693
1-204	24.1858	15.7812	1.4633	17.57	0.0464024	1020	0.784223	-488.859	0.00477691	0.0248153	0.576911	0.0010833	0.00539818
1-205	7.6331	32.7501	4.71414	26.7059	0.0506143	1558	0.809686	-650.822	0.00261411	0.0114284	0.577205	0.000251545	0.00140458
1-206	NA	NA	NA	NA	NA	NA	NA	NA	NA	NA	NA	NA	NA
1-207	503.205	-11.0462	6.0991	486.098	793.562	1291	1.08446	216.343	0.0513504	3.41985e+06	0.57709	2.67509	2.80774e+07
1-208	24.1043	33.1408	4.68039	21.348	0.0609616	1372	0.408533	-2449.39	0.00174512	0.00585152	0.57713	7.78119e-05	0.000517099
1-209	10.2827	31.6716	4.62527	27.2288	0.0498004	1682	0.851241	-534.813	0.00236031	0.00980981	0.577246	0.000184536	0.00126526
1-210	16.5955	27.9419	4.62969	18.8744	0.0589981	1233	0.542664	-1500.39	0.00241638	0.00900838	0.577058	0.000171718	0.00128355
1-211	22.5569	31.5659	4.70279	24.2212	0.0651717	1575	0.621486	-1491.28	0.00197618	0.00690267	0.577211	0.000102409	0.000780889
1-212	4.68444	33.4856	4.62708	27.9693	0.0452547	1609	0.717954	-1059.29	0.00215782	0.00870516	0.577223	0.000156409	0.000888534
1-213	9.33054	33.9737	4.63549	23.7288	0.0609587	1461	0.497094	-2035.42	0.00188489	0.00658216	0.577168	9.84797e-05	0.000591883
1-214	NA	NA	NA	NA	NA	NA	NA	NA	NA	NA	NA	NA	NA
1-215	19.7595	34.0101	4.64341	25.3262	0.0689256	1645	0.328732	-3653.18	0.0010081	0.00328115	0.577235	2.6395e-05	0.000178921
1-216	24.5255	34.4814	4.7199	25.7053	0.0738035	1707	0.493477	-2404.24	0.00147137	0.00480678	0.577254	5.48136e-05	0.000384613
1-217	3.12094	33.5875	4.72932	30.6969	0.0504954	1883	0.84103	-645.008	0.00194484	0.00786431	0.577301	0.000118951	0.000848247
1-218	8.78765	27.5534	4.73349	12.4545	0.0887641	863	0.233641	-2502.57	0.0019906	0.0058074	0.576757	0.000100845	0.000626685
1-219	13.5977	35.7008	4.74028	36.5266	0.0512036	2000	1.17375	647.811	0.00231529	0.00976674	0.577328	0.00017693	0.00117794
1-220	-634.59	69.8127	-3.22265	656.897	401.509	1675	1.40373	1143.09	2.10308	2.11331e+08	0.577244	281.231	7.37708e+08
1-221	26.3519	35.8243	4.71101	36.3404	0.0506198	2000	1.16223	608.345	0.00228818	0.0095214	0.577328	0.000168213	0.00115283
1-222	5.97118	34.5258	4.6331	33.1127	0.0529387	2000	1.06463	257.497	0.00229874	0.00957489	0.577328	0.000170959	0.00116093
1-223	459.509	-25.1975	6.17992	452.414	238.804	1149	1.05364	127.069	2.55236	5.41419e+08	0.577007	1548.38	1.47901e+09
1-224	16.3946	16.6279	1.65501	17.0331	0.0517862	993	0.590476	-1039.29	0.00368001	0.0191482	0.576888	0.000715535	0.00317943
1-225	23.2417	35.5395	4.66844	28.9504	0.0691067	1896	0.735846	-1156.14	0.00186643	0.00649195	0.577305	9.00204e-05	0.000655217
1-226	4.84626	4.15722	1.18217	44.6395	0.0593738	2000	1.35456	1220.91	0.00245297	0.011343	0.577328	0.000263592	0.0011474
1-227	5.3644	5.07897	1.47669	40.3679	0.0416123	2000	1.14022	531.88	0.00230315	0.0109593	0.577328	0.0002406	0.00102749
1-228	NA	NA	NA	NA	NA	NA	NA	NA	NA	NA	NA	NA	NA
1-229	20.8155	36.648	4.57846	27.9936	0.0547485	1780	0.446312	-2864.99	0.00120171	0.00397015	0.577275	3.58569e-05	0.000259414
1-230	27.1167	33.6384	4.48413	14.6963	0.0693946	1023	0.451347	-1620.64	0.00301254	0.00855292	0.576914	0.000212387	0.00144023
1-231	-1.82384e+07	2.04419e+06	-0.111614	1.83526e+07	678056	1383	1.2033	518.899	2.17123e+06	90593.1	0.577135	0.00562642	2.03328e+10
1-232	NA	NA	NA	NA	NA	NA	NA	NA	NA	NA	NA	NA	NA
1-233	15.5785	32.0471	4.68942	23.4666	0.0552646	1461	0.723018	-940.675	0.00253807	0.0100082	0.577168	0.000192796	0.00138282
1-234	273.181	22.3153	0.00205136	265.022	6.39558	1334	1.22867	556.418	0.000206976	1.3508e+06	0.577112	275.345	187565
1-235	5.56729	32.7858	4.68773	28.6978	0.0554922	1766	0.868341	-491.622	0.00231289	0.00922719	0.577271	0.000165645	0.00112161
1-236	11.5589	32.7098	4.67015	26.9	0.0454136	1629	0.601553	-1648.86	0.00182587	0.00649387	0.57723	8.94659e-05	0.000610125
1-237	18.7698	33.9941	4.59808	27.3374	0.0529671	1691	0.725598	-1077.82	0.00208139	0.00815415	0.577249	0.000137218	0.000875961
1-238	22.9649	34.1184	4.78773	27.7897	0.0565285	1756	0.795549	-796.284	0.00218071	0.00823258	0.577268	0.000135992	0.0009646
1-239	542.351	-11.959	6.22363	582.872	4.35984	1480	1.20027	547.321	0.000718214	5.48997e+06	0.577176	701.488	222034
1-240	10.8853	34.2353	4.69573	33.9109	0.062153	2000	1.0021	15.3742	0.00212298	0.00828921	0.577328	0.000137124	0.000921348
1-241	18.4636	34.3376	4.63364	34.4222	0.0532741	2000	1.02697	113.441	0.00219216	0.00943149	0.577328	0.000171861	0.00102558
1-242	24.5555	7.32417	1.59522	33.4911	0.0577799	2000	1.14827	560.013	0.00277741	0.0118263	0.577328	0.000292202	0.00141246
1-243	5.90919	6.98806	1.51222	32.9138	0.0538585	1969	1.07362	286.721	0.00267341	0.0119283	0.577321	0.000299777	0.00133976
1-244	12.5686	34.5991	4.7376	32.667	0.0440981	1952	0.982549	-61.738	0.00218008	0.00925748	0.577318	0.000157581	0.00106323
1-245	18.1717	33.5787	4.77124	30.0749	0.0580144	1903	1.02982	118.82	0.00244007	0.00963762	0.577306	0.000174648	0.00130667
1-246	-629.896	-0.962887	0.0177369	655.642	10.3623	1923	1.5453	1680.84	3.89099e-05	0.619185	0.577311	2.35983e-07	4.17702
1-247	5.5769	29.6136	4.75826	20.7732	0.0547615	1264	0.638632	-1126.63	0.00279301	0.01132	0.577076	0.000253765	0.00163376
1-248	14.4588	33.3108	4.70596	26.5682	0.0699726	1765	0.725836	-1124.13	0.00201314	0.00680017	0.577271	9.56039e-05	0.000787684
1-249	NA	NA	NA	NA	NA	NA	NA	NA	NA	NA	NA	NA	NA
1-250	-297.046	20.7985	6.27323	323.036	20.5515	1269	1.10593	262.544	7.29113e-05	1.81228	0.577078	8.02617e-07	34.9804
1-251	7.47137	5.20914	-4.68245	38.7556	0.0594691	2000	1.10506	406.6	0.00224542	0.00957869	0.577328	0.000192778	0.000944067
1-252	14.1919	7.29086	1.53169	33.9995	0.0388524	1906	0.964707	-129.977	0.00232955	0.0107386	0.577307	0.000228713	0.00106397
1-253	21.6705	5.13526	1.58547	38.1396	0.043704	2000	1.17976	668.236	0.0023955	0.0113388	0.577328	0.000248272	0.0012122
1-254	NA	NA	NA	NA	NA	NA	NA	NA	NA	NA	NA	NA	NA
2-001	7.17183	38.7546	4.73281	40.1666	0.0517156	2000	1.16763	626.881	0.00208899	0.00882918	0.577328	0.000157863	0.000938173
2-002	22.5565	40.1307	-1.52847	43.2005	0.0596089	2000	1.02404	102.007	0.00183793	0.00758608	0.577328	0.000129933	0.000618879
2-003	7.22725	31.9693	4.71867	21.8701	0.0674395	1433	0.338863	-3094.48	0.00129276	0.00423549	0.577157	4.29707e-05	0.000297019
2-004	17.9853	31.6126	4.56783	23.9533	0.0754104	1572	0.583174	-1688.47	0.00205242	0.00735362	0.57721	0.000129331	0.000735444
2-005	25.5035	3.28152	1.58293	39.1923	0.0448937	2000	1.19372	715.308	0.00239319	0.0105802	0.577328	0.000229734	0.00112909
2-006	5.52684	33.4294	4.69765	26.304	0.0724026	1737	0.977586	-71.7581	0.0029625	0.0102625	0.577263	0.000250292	0.00152603
2-007	18.3411	32.651	4.63981	30.3986	0.0718634	1979	0.633053	-1802.61	0.00149569	0.0051971	0.577324	6.09333e-05	0.000413115
2-008	23.7523	7.46367	1.56228	29.0729	0.0459821	1735	1.31468	956.363	0.00350648	0.0168894	0.577262	0.000468783	0.00305344
2-009	6.44248	36.0481	4.72099	33.199	0.0674162	2000	0.696196	-1441.5	0.00147465	0.00508237	0.577328	5.84127e-05	0.00041056
2-010	15.0382	36.3344	4.76516	37.3644	0.0472417	2000	1.04829	195.624	0.00199906	0.00857279	0.577328	0.000156567	0.000869238
2-011	24.7096	4.16318	1.59337	37.9171	0.052979	2000	1.20171	741.977	0.00219205	0.00920956	0.577328	0.000172019	0.00108632
2-012	8.83946	36.0172	4.62282	31.6051	0.0525134	1986	0.628875	-1835.31	0.00134158	0.0049717	0.577325	5.8685e-05	0.00037291
2-013	15.4956	37.9435	4.71238	38.9918	0.0517992	2000	0.972858	-103.073	0.00174615	0.00680635	0.577328	0.000102473	0.000632832
2-014	26.4791	41.0706	4.67451	40.5405	0.051896	2000	0.835359	-712.579	0.00145276	0.00580631	0.577328	7.20741e-05	0.000439103
2-015	4.27522	38.9283	4.68997	38.0789	0.0432724	2000	1.24897	896.278	0.00232961	0.00958211	0.577328	0.000174769	0.00118513
2-016	11.4054	33.7986	4.81758	27.2763	0.0687975	1764	0.624088	-1656.33	0.00179107	0.00636318	0.57727	8.99171e-05	0.00058232
2-017	22.3823	34.5029	4.55457	33.8177	0.0689974	2000	0.749844	-1144.57	0.00160577	0.00595762	0.577328	8.14125e-05	0.000485111
2-018	-10072.1	403.228	6.24609	10107.4	1111.99	1720	1.70931	1851.14	0.00308441	86.7658	0.577258	-9.92983e-08	83041.8
2-019	7.53249	38.8397	4.64048	37.6116	0.0617396	2000	0.838057	-699.682	0.00163913	0.00650423	0.577328	9.3871e-05	0.000520886
2-020	17.162	3.70936	1.56518	38.9323	0.0468352	2000	1.23693	857.519	0.00217287	0.00962668	0.577328	0.000182437	0.00113255
2-021	25.8392	5.78254	1.60142	39.9673	0.0442402	2000	1.17489	651.689	0.00216009	0.0100649	0.577328	0.000212394	0.00103833
2-022	7.27739	36.3614	4.76373	32.2368	0.0680369	2000	0.965711	-132.568	0.00215413	0.00753988	0.577328	0.000137235	0.000839479
2-023	16.9091	41.7741	4.69765	43.5064	0.0495543	2000	0.918155	-334.563	0.00161004	0.00642446	0.577328	8.91601e-05	0.00047911
2-024	23.9076	36.9022	4.80607	32.794	0.058784	2000	0.858156	-604.882	0.00183871	0.00746004	0.577328	0.000113148	0.000726806
2-025	9.76198	9.35069	1.59659	34.4615	0.0427541	1894	1.05093	195.173	0.00267847	0.0134436	0.577304	0.000363985	0.00134941
2-026	19.4746	39.1059	-1.57043	36.6265	0.0646767	2000	1.11654	447.928	0.00214382	0.0078826	0.577328	0.000137918	0.000912492
2-027	5.86132	31.8771	4.60578	24.9166	0.0522763	1640	0.765933	-867.656	0.00227035	0.00850317	0.577233	0.000167081	0.00110531
2-028	10.216	3.63186	1.52594	39.3001	0.0484491	2000	1.18344	680.707	0.00215567	0.00900845	0.577328	0.000161599	0.00100542
2-029	19.0009	35.9164	4.66197	35.0404	0.0512146	2000	0.909082	-374.286	0.00178199	0.0069059	0.577328	0.000108725	0.000669352
2-030	24.408	35.3935	4.68904	27.781	0.0499615	1718	0.804988	-738.37	0.00223109	0.00867605	0.577257	0.000173581	0.000993837
2-031	16.4333	31.2486	4.62321	24.0707	0.052964	2000	0.835288	-712.923	0.00237935	0.00900842	0.577328	0.00018226	0.00119878
2-032	4.57497	4.1373	-5.27432	48.5371	0.0485039	2000	1.51798	1676.51	0.00237207	0.0109554	0.577328	0.000237279	0.0011933
2-033	4.40734	3.74071	1.01023	49.1692	0.0473667	2000	1.49198	1607.41	0.00231703	0.010858	0.577328	0.000225971	0.00114782
2-034	5.70498	4.58027	1.00533	47.2068	0.056641	2000	1.52331	1690.54	0.0024014	0.0109161	0.577328	0.000246532	0.00122375
2-035	3.44457	3.66054	0.94619	51.2321	0.0543885	2000	1.44836	1488.73	0.0021158	0.0100211	0.577328	0.000201378	0.000966722
2-036	8.78305	7.37766	1.58647	34.5571	0.0527884	2000	1.11373	437.87	0.00233371	0.00954103	0.577328	0.000193408	0.00113912
2-037	21.728	40.2989	4.68956	43.595	0.0579282	2000	0.829395	-741.242	0.00147451	0.00616002	0.577328	8.66055e-05	0.000397483
2-038	3.40092	4.13734	0.945753	53.6945	0.0522473	2000	1.43996	1465.45	0.00215326	0.0115578	0.577328	0.000254783	0.000990784
2-039	5.2274	3.85771	1.01175	51.3699	0.0524885	2000	1.33207	1153.92	0.00203023	0.0095686	0.577328	0.000188166	0.000821662
2-040	8.87956	5.47934	1.57271	39.2868	0.0478373	2000	1.18706	692.899	0.00217808	0.00950732	0.577328	0.000185349	0.00103813
2-041	18.3424	37.3758	4.73165	29.721	0.0548795	1879	0.547246	-2258.54	0.00129683	0.00466461	0.5773	5.15333e-05	0.000335706
2-042	10.3184	35.9024	4.74447	35.3899	0.062563	2000	0.887528	-470.269	0.00175276	0.00643726	0.577328	8.66054e-05	0.000619942
2-043	18.7161	35.4839	4.69592	30.473	0.0617505	1926	0.71228	-1299.93	0.00166742	0.00606299	0.577312	7.73315e-05	0.000553039
2-044	6.46054	37.3863	4.68811	31.3314	0.0592571	1920	0.471782	-2877.76	0.00118052	0.0042481	0.57731	4.34807e-05	0.000234523
2-045	14.0048	39.3411	4.70427	40.0085	0.0451138	2000	1.03428	141.813	0.00189468	0.00847406	0.577328	0.000144471	0.000777491
2-046	22.3603	38.0169	4.76129	36.8844	0.0561122	2000	1.23429	848.978	0.00233834	0.00936996	0.577328	0.000168965	0.00119903
2-047	3.17861	5.50123	1.11457	45.0538	0.0477176	2000	1.18634	690.499	0.00199488	0.00918429	0.577328	0.000173055	0.000831874
2-048	28.5819	37.6758	4.21897	43.7284	0.0440799	2000	1.32385	1129.17	0.00218576	0.0089848	0.577328	0.00015599	0.00101208
2-049	24.8236	39.0732	-2.06489	41.0414	0.0572652	2000	1.23478	850.576	0.00204811	0.0080123	0.577328	0.000121706	0.000925673
2-050	3.6793	3.34086	0.973747	55.1746	0.0476432	2000	1.55632	1776.28	0.00227058	0.0116842	0.577328	0.00026497	0.00106824
2-051	3.95204	4.22029	-5.30727	51.264	0.0497585	2000	1.58194	1841.6	0.00225503	0.0108722	0.577328	0.000224653	0.00117246
2-052	6.25562	4.17594	1.08705	45.3387	0.0435272	2000	1.39046	1325.54	0.00221915	0.0103107	0.577328	0.000218786	0.00111391
2-053	24.6093	39.2321	-2.09457	43.5105	0.0642227	2000	0.888546	-465.683	0.00132987	0.00475832	0.577328	4.79097e-05	0.000378198
2-054	4.81089	2.9914	1.01424	52.5157	0.0567722	2000	1.51924	1679.83	0.00224623	0.0104247	0.577328	0.000214786	0.00102015
2-055	27.951	41.1339	-2.12206	53.1736	0.0546168	2000	1.3993	1350.87	0.002029	0.00957525	0.577328	0.000180803	0.000846162
2-056	28.6843	40.6381	-2.16707	50.6103	0.0613346	2000	1.12721	485.972	0.00156078	0.00652804	0.577328	8.82467e-05	0.000520535
2-057	2.74834	3.86346	0.971722	48.0376	0.0448684	2000	1.36019	1237.48	0.00211523	0.00977852	0.577328	0.000187303	0.000968435
2-058	29.1221	40.3397	-2.18126	53.0568	0.0572627	2000	1.22038	803.655	0.00172759	0.00813519	0.577328	0.000134195	0.000627597
2-059	24.1208	36.8089	4.16956	40.2961	0.0545867	2000	0.867191	-562.99	0.00143216	0.00539589	0.577328	5.99053e-05	0.000442527
2-060	3.49098	3.21048	0.994396	52.3062	0.0490235	2000	1.47951	1573.83	0.00214409	0.0103063	0.577328	0.000207894	0.000994639
2-061	5.55353	4.05185	1.03104	48.7476	0.045439	2000	1.33381	1159.15	0.00205295	0.00904973	0.577328	0.000167943	0.00086203
2-062	6.08685	6.25166	1.04239	41.4745	0.0472821	2000	1.07284	288.24	0.00185388	0.00851844	0.577328	0.000146275	0.000778188
2-063	19.9334	33.2629	4.32083	33.795	0.0519666	2000	1.09167	357.843	0.00218085	0.00940374	0.577328	0.000184331	0.00112218
2-064	2.7391	2.87775	0.975003	52.7828	0.0456251	2000	1.43929	1463.6	0.00212945	0.00958917	0.577328	0.000183812	0.000898802
2-065	6.31094	5.65171	1.03281	37.7959	0.0492034	2000	1.01657	72.7137	0.00191052	0.00859386	0.577328	0.000147701	0.000826982
2-066	28.568	39.4914	-2.2015	53.5868	0.056699	2000	1.2866	1014.99	0.00180545	0.00859186	0.577328	0.000147687	0.000692507
2-067	3.21582	1.61656	0.992811	55.8295	0.0485073	2000	1.30685	1077.48	0.00188905	0.00913921	0.577328	0.000172611	0.000681067
2-068	28.003	39.6025	4.14639	47.3919	0.0429305	2000	1.28885	1021.99	0.00196247	0.00884759	0.577328	0.000147294	0.000862679
2-069	3.47493	9.20859	1.04895	40.3579	0.0473038	2000	0.829355	-741.432	0.00148462	0.00674579	0.577328	9.4756e-05	0.000480168
2-070	6.68487	3.07681	1.03376	47.9191	0.0398384	2000	1.35991	1236.66	0.00216537	0.0099982	0.577328	0.000196921	0.000980199
2-071	3.05004	2.70415	0.941399	52.1123	0.046033	2000	1.00761	37.3372	0.00151441	0.00729263	0.577328	0.000112349	0.000456791
2-072	8.48909	34.8737	4.8188	30.5365	0.0571693	1910	0.824749	-729.031	0.00189708	0.00728708	0.577308	0.000107006	0.000769196
2-073	16.2235	36.6852	4.70547	34.7231	0.0579912	2000	1.15945	598.766	0.00232153	0.00886873	0.577328	0.000151632	0.00115241
2-074	22.4734	35.1006	4.7926	31.4356	0.0479639	1987	0.8207	-778.261	0.00173307	0.00681708	0.577325	0.000102258	0.000678304
2-075	3.75833	9.90493	0.989742	40.2141	0.0412296	2000	1.19505	719.735	0.00224211	0.0107549	0.577328	0.000224418	0.00110408
2-076	9.01845	4.62486	1.03814	44.2671	0.0395504	2000	1.25042	900.922	0.00209601	0.0101149	0.577328	0.000203269	0.000984655
2-077	3.76191	3.48964	0.981595	52.0414	0.0477379	2000	1.34504	1192.69	0.00200805	0.00949273	0.577328	0.000178839	0.000825346
2-078	3.66259	3.98989	-5.31043	51.3784	0.0492574	2000	1.60914	1909.78	0.00237858	0.0110711	0.577328	0.000233581	0.00121251
2-079	3.27238	3.55194	0.974465	51.4196	0.0508602	2000	1.40321	1362.04	0.00203512	0.00934191	0.577328	0.000173712	0.000886581
2-080	9.67435	3.23516	1.53324	41.7957	0.0473807	2000	1.07622	300.8	0.00182639	0.00785058	0.577328	0.000128481	0.000732397
2-081	19.3259	38.8175	4.68963	39.119	0.0650638	2000	1.19887	732.525	0.00221441	0.00878955	0.577328	0.000157417	0.00100341
2-082	25.8238	35.6561	-2.15745	43.8284	0.0634025	2000	1.23964	866.274	0.0020568	0.00907365	0.577328	0.000165647	0.000900429
2-083	25.6598	38.5475	4.20618	43.9248	0.0489972	2000	1.20495	752.755	0.00191457	0.0082811	0.577328	0.000137892	0.000827648
2-084	2.89438	1.69577	0.978311	58.0955	0.0496277	2000	1.47848	1571.04	0.00220852	0.0119894	0.577328	0.000278912	0.000920308
2-085	6.36828	4.33704	1.01748	43.8949	0.0497737	2000	1.23648	856.084	0.00214603	0.00967112	0.577328	0.000186978	0.000941155
2-086	28.7388	40.2027	-2.16544	51.2856	0.0529314	2000	1.47848	1571.05	0.00204326	0.00876988	0.577328	0.000148205	0.000921815
2-087	28.7465	39.9392	-2.17712	52.5316	0.0475484	2000	1.468	1542.59	0.00201883	0.00930375	0.577328	0.000173546	0.000905409
2-088	15.521	34.9902	4.66699	31.2663	0.0497044	1927	0.963123	-137.816	0.00216807	0.00888071	0.577312	0.000178343	0.00102123
2-089	4.97392	4.14374	1.02578	48.3937	0.0489339	2000	1.59969	1886.22	0.00249903	0.0114409	0.577328	0.000253413	0.00133829
2-090	14.7483	34.8423	4.74666	33.4698	0.0558167	2000	1.35483	1221.69	0.00285969	0.0117014	0.577328	0.00028255	0.00178789
2-091	25.627	39.092	-2.10334	45.5546	0.0591734	2000	1.30237	1063.74	0.00196377	0.00794623	0.577328	0.000125469	0.00084697
2-092	4.2781	3.46006	1.01237	49.6806	0.0462754	2000	1.205	752.909	0.00177461	0.00835946	0.577328	0.000147666	0.000690972
2-093	28.8361	39.4203	-2.17139	51.0845	0.0570341	2000	1.40992	1381.14	0.00201058	0.00892555	0.577328	0.00015568	0.000870758
2-094	28.4974	39.3077	-2.21337	46.9467	0.0694596	2000	1.0119	54.3022	0.00142926	0.0053534	0.577328	5.87044e-05	0.000438828
2-095	15.8756	6.14113	1.65892	33.7311	0.0561069	2000	0.970123	-114.336	0.00201749	0.00864548	0.577328	0.000157577	0.000906032
2-096	4.20895	3.20857	1.00562	49.6255	0.0458997	2000	1.48384	1585.52	0.00223633	0.00995187	0.577328	0.000195861	0.0010493
2-097	27.9926	39.5592	-2.1501	48.7496	0.0610441	2000	1.24556	885.331	0.00178007	0.00749152	0.577328	0.000115302	0.000690977
2-098	27.0295	38.892	4.1482	46.4425	0.0504465	2000	1.48086	1577.47	0.00226149	0.00983273	0.577328	0.000190417	0.00114054
2-099	10.7886	3.74732	1.54213	43.2832	0.0440777	2000	1.45969	1519.89	0.00253349	0.011409	0.577328	0.000251937	0.00137833
2-100	18.6084	35.7578	4.70756	30.7881	0.052447	1923	0.819758	-757.382	0.00183058	0.00734112	0.577311	0.000117962	0.000747069
2-101	3.93335	3.3125	1.12503	47.0697	0.0430137	2000	1.37568	1282.8	0.00222199	0.00965176	0.577328	0.00018949	0.000997826
2-102	27.8714	38.4792	4.29872	43.9128	0.0486326	2000	1.15235	574.202	0.00179656	0.00755767	0.577328	0.000119114	0.000732355
2-103	4.94993	3.4377	1.00807	52.3309	0.0465822	2000	1.49628	1618.93	0.00223956	0.0107278	0.577328	0.000230722	0.00102976
2-104	27.655	38.3559	4.10668	47.8542	0.0485888	2000	1.06557	261.042	0.00165649	0.00773	0.577328	0.000118737	0.000584693
2-105	16.2741	38.5247	4.13803	25.5239	0.0549215	1867	0.53032	-2361.39	0.00150151	0.00610669	0.577297	8.14525e-05	0.000475092
2-106	28.1988	40.0087	-2.13378	48.7009	0.0513324	2000	1.41655	1399.89	0.00203085	0.00876923	0.577328	0.000152061	0.000930458
2-107	28.1038	39.0911	4.12971	47.4406	0.0504477	2000	1.47063	1549.75	0.00214993	0.00930065	0.577328	0.000166018	0.00106664
2-108	4.92024	4.1509	0.990539	49.7784	0.0477494	2000	1.33697	1168.62	0.00185985	0.00846911	0.577328	0.000146178	0.000812244
2-109	13.7083	36.0038	4.72211	32.849	0.0519297	2000	1.07433	293.799	0.00204237	0.00840717	0.577328	0.0001451	0.0010686
2-110	28.1515	39.3394	-2.15161	49.1929	0.0563305	2000	1.59217	1867.38	0.00223372	0.00960195	0.577328	0.000179173	0.00114325
2-111	28.6491	40.1468	4.12553	49.7007	0.0514608	2000	1.47508	1561.84	0.00203846	0.00837405	0.577328	0.000135012	0.000934323
2-112	10.6447	35.5635	4.63227	31.5781	0.0645042	2000	0.821101	-781.445	0.00175639	0.00606754	0.577328	7.81723e-05	0.000625136
2-113	20.3664	36.0479	4.67893	34.7115	0.0449898	2000	0.847302	-655.798	0.00166452	0.00655977	0.577328	9.00508e-05	0.000607219
2-114	24.9914	38.6011	4.1485	45.5332	0.0477387	2000	1.38748	1316.94	0.00219583	0.00940117	0.577328	0.000166979	0.00105021
2-115	23.4502	37.896	4.24251	41.2837	0.0644012	2000	1.06623	263.512	0.00175138	0.00653247	0.577328	8.74447e-05	0.000647276
2-116	2.168	2.71603	0.954152	55.0132	0.0469531	2000	1.50948	1654.06	0.00213677	0.0102409	0.577328	0.000203369	0.000943785
2-117	6.11894	5.58763	0.990231	46.9024	0.0462404	2000	1.55647	1776.69	0.00244896	0.0112913	0.577328	0.000246882	0.00134176
2-118	11.5762	6.61604	1.58665	37.0922	0.0518583	2000	0.964463	-137.74	0.00191036	0.00818858	0.577328	0.000142817	0.000754089
2-119	18.4878	4.83813	1.53246	40.5238	0.0519305	2000	1.24945	897.81	0.00226831	0.0100315	0.577328	0.000208072	0.00109464
2-120	25.0356	38.4112	-2.11652	42.3547	0.0546883	2000	1.28151	999.16	0.00201384	0.00815667	0.577328	0.000130757	0.00093668
2-121	25.6141	36.0066	-2.02653	40.6332	0.0522064	2000	1.15897	597.105	0.00192799	0.00774222	0.577328	0.000132743	0.000828713
2-122	5.01856	37.2608	4.72385	38.2418	0.0587664	2000	1.15502	583.453	0.00231922	0.0100067	0.577328	0.000203159	0.00106543
2-123	15.7304	35.9761	4.76652	37.2427	0.0519438	2000	1.097	377.324	0.00204797	0.00830705	0.577328	0.00014805	0.000909229
2-124	26.0128	34.8771	4.70445	34.4409	0.0663812	2000	0.886031	-477.02	0.00184953	0.00693974	0.577328	0.000102548	0.000672129
2-125	23.8249	30.536	4.10152	33.3297	0.0541294	2000	0.984551	-55.2841	0.00197033	0.00808264	0.577328	0.000133793	0.000894668
2-126	16.0396	40.0172	4.40306	42.0763	0.0607772	2000	1.12226	468.37	0.00204372	0.00847037	0.577328	0.000148625	0.000798243
2-127	27.4593	37.3709	4.40232	41.7618	0.0516855	2000	1.13769	522.98	0.00196539	0.00847232	0.577328	0.000145541	0.000831535
2-128	3.45087	4.71553	0.982029	50.9831	0.0502242	2000	1.65849	2030.63	0.00258167	0.0124601	0.577328	0.000291616	0.00137647
2-129	23.1061	39.7443	4.2138	44.0731	0.0465998	2000	1.43993	1465.38	0.00227501	0.00960837	0.577328	0.000179778	0.00118048
2-130	14.4622	3.55384	1.08265	31.2945	0.0521535	2000	0.686298	-1498.78	0.00145001	0.00582985	0.577328	7.49161e-05	0.000477833
2-131	14.9099	40.3711	4.41091	40.2031	0.0619433	2000	0.906267	-386.689	0.00155475	0.00567053	0.577328	6.65627e-05	0.000490826
2-132	20.005	21.6893	-1.98495	19.1395	0.0770253	1436	0.570208	-1606.36	0.00233649	0.00838885	0.577158	0.000149351	0.00114799
2-133	-99.4404	51.8963	-3.5273	130.155	92.9579	1791	1.4168	1254.97	0.000361838	114772	0.577278	3.17482	458080
2-134	20.8059	38.752	-1.97009	46.704	0.0518798	2000	1.57666	1828.23	0.00276873	0.0131316	0.577328	0.000331445	0.00148796
2-135	27.6527	33.5942	4.45758	35.1149	0.0725144	2000	0.731432	-1244.01	0.00152666	0.0054383	0.577328	6.9049e-05	0.00041853
2-136	4.19229	3.03376	1.11693	45.967	0.0469108	2000	1.34192	1183.4	0.0022706	0.0107163	0.577328	0.000229337	0.00106233
2-137	15.7487	4.3998	1.13582	35.806	0.0432948	2000	1.10174	394.564	0.0022115	0.0101984	0.577328	0.000197166	0.00113136
2-138	23.7211	35.1338	4.28342	39.4157	0.0498471	2000	1.15909	597.519	0.00203	0.00845592	0.577328	0.000155072	0.000910785
2-139	4.96836	4.19765	1.04715	45.0465	0.045835	2000	1.20129	740.579	0.00194759	0.0088864	0.577328	0.000153942	0.00083675
2-140	10.2761	4.33067	1.60455	37.767	0.0542286	2000	1.24063	869.47	0.00259609	0.0120878	0.577328	0.000294807	0.00135174
2-141	21.7242	35.1294	4.71543	34.5671	0.0506905	2000	1.13971	530.088	0.0023536	0.00943597	0.577328	0.000197738	0.00114907
2-142	18.978	41.3837	4.48991	45.0652	0.0691993	2000	1.1095	422.625	0.00187508	0.00768225	0.577328	0.000125942	0.000663206
2-143	3.34993	39.2309	-1.01525	45.8432	0.0502471	2000	1.43125	1441.19	0.00206793	0.008409	0.577328	0.000136861	0.00100804
2-144	25.9229	36.3854	-2.09554	40.011	0.059127	2000	1.16143	605.617	0.00190089	0.00740846	0.577328	0.000113939	0.000823451
2-145	27.0079	39.4733	-2.14851	48.2647	0.0526129	2000	1.52459	1693.91	0.00226366	0.00980691	0.577328	0.000181688	0.00113043
2-146	27.2844	28.4445	4.32275	29.5956	0.0652235	1997	0.767816	-1048.24	0.00189646	0.00779391	0.577328	0.000123372	0.000732823
2-147	10.1784	7.46612	1.4889	37.5211	0.0450226	2000	0.833547	-721.266	0.00160226	0.00652942	0.577328	9.37447e-05	0.00052767
2-148	25.245	40.5193	4.49819	40.467	0.0526423	2000	1.20152	741.331	0.00221959	0.00915329	0.577328	0.000170174	0.000986236
2-149	4.04358	3.26926	-5.29804	48.3244	0.0521333	2000	1.29588	1043.75	0.00191857	0.00827981	0.577328	0.000139869	0.000793389
2-150	6.8614	37.3519	4.64215	35.6195	0.049032	2000	1.07126	282.333	0.00221522	0.0096946	0.577328	0.000188252	0.001043
2-151	15.8471	36.5239	4.53625	39.2016	0.0533332	2000	1.04623	187.785	0.00199981	0.00860227	0.577328	0.00016159	0.000797836
2-152	24.6161	36.3447	4.45295	34.9868	0.0482383	2000	1.1023	396.605	0.00227933	0.00954506	0.577328	0.00018608	0.00110561
2-153	5.16146	3.75573	1.07328	45.5703	0.0628086	2000	1.51023	1656.03	0.00257922	0.0113398	0.577328	0.000253859	0.0013041
2-154	5.31377	4.18268	1.22345	41.6398	0.041548	2000	1.2622	938.409	0.00219344	0.00982717	0.577328	0.000187912	0.001076
2-155	14.0267	3.34207	1.19652	42.3912	0.0490369	2000	1.40126	1356.49	0.00239133	0.0102029	0.577328	0.000212054	0.00122949
2-156	27.4295	40.5133	-2.13715	47.8733	0.0616719	2000	1.08898	347.975	0.00157286	0.00629578	0.577328	8.14178e-05	0.000525963
2-157	7.2825	2.73099	1.6383	40.6494	0.0529377	2000	1.38593	1312.47	0.00273168	0.0121543	0.577328	0.00028451	0.00144385
2-158	14.2304	2.38128	1.55521	40.2685	0.048814	2000	1.2265	823.663	0.00224686	0.009678	0.577328	0.00018045	0.00107199
2-159	24.0161	1.97629	1.59893	42.6814	0.0440996	2000	1.26749	955.141	0.00221051	0.00990399	0.577328	0.000187944	0.00105212
2-160	23.8389	37.1272	-2.08966	45.5272	0.0626274	2000	1.07383	291.924	0.00179938	0.00797298	0.577328	0.000132853	0.000638166
2-161	25.8497	37.8217	4.40961	36.0922	0.0631471	2000	0.498877	-2774.59	0.000951978	0.00339974	0.577328	2.65506e-05	0.000176884
2-162	27.0436	36.0115	4.11836	43.4725	0.0664017	2000	1.0686	272.395	0.00168425	0.00653628	0.577328	8.73706e-05	0.000597942
2-163	18.0723	40.9103	4.34338	46.3845	0.0520152	2000	1.05517	221.793	0.0017008	0.00741942	0.577328	0.000116785	0.000583896
2-164	14.147	3.18597	1.13096	38.5997	0.0507783	2000	1.22496	818.614	0.00225424	0.0100582	0.577328	0.000200112	0.00115648
2-165	25.8565	38.5364	4.16341	46.9281	0.059771	2000	1.38132	1299.15	0.00208716	0.00866767	0.577328	0.000147282	0.00093931
2-166	5.47995	3.68184	0.996436	47.8185	0.0471094	2000	1.27203	969.446	0.00198059	0.00914438	0.577328	0.000170725	0.000835709
2-167	19.5368	37.6115	4.31596	41.6914	0.057858	2000	1.22786	828.081	0.00211952	0.00914876	0.577328	0.000162868	0.000976706
2-168	28.7759	35.912	4.33339	42.279	0.0571814	2000	0.75551	-1114.46	0.00139305	0.00600153	0.577328	8.1001e-05	0.00035949
2-169	10.5868	39.6744	4.5865	37.7184	0.0666019	2000	0.8871	-472.196	0.00174212	0.00652374	0.577328	9.52713e-05	0.000559924
2-170	20.4017	38.1295	4.68949	38.1117	0.0614905	2000	1.0045	24.9352	0.0019393	0.00764637	0.577328	0.000122501	0.000740167
2-171	26.0797	37.0224	-2.11531	41.7746	0.0734443	2000	0.907284	-382.206	0.00149233	0.00564185	0.577328	6.77151e-05	0.000456407
2-172	28.2574	39.3989	4.11886	49.583	0.0505886	2000	1.5017	1633.39	0.00219048	0.00923707	0.577328	0.000166644	0.00101758
2-173	6.2097	4.68751	1.06702	43.0844	0.051387	2000	1.09553	371.961	0.00171303	0.00706813	0.577328	0.000112311	0.000660223
2-174	19.187	39.9851	4.3491	43.3036	0.0606588	2000	0.996046	-8.85414	0.00162464	0.00643567	0.577328	8.7652e-05	0.000543108
2-175	27.0996	31.9321	4.28676	35.6103	0.0639031	2000	0.91241	-359.669	0.00184825	0.00708926	0.577328	0.000108866	0.000663018
2-176	4.07298	3.74587	0.969562	49.9072	0.0510739	2000	1.33676	1168	0.00190999	0.00832722	0.577328	0.000148108	0.00079095
2-177	24.9468	37.9134	-2.10655	44.8596	0.0559216	2000	1.41434	1393.66	0.00238273	0.0105146	0.577328	0.000216133	0.00117175
2-178	27.2953	39.1778	4.07784	47.0042	0.0581898	2000	1.36535	1252.65	0.00205255	0.00873338	0.577328	0.000152574	0.000916532
2-179	4.86228	3.28058	0.958822	46.5506	0.0574193	2000	1.26774	955.932	0.00204377	0.00917056	0.577328	0.000165954	0.0008731
2-180	25.0139	37.924	-1.99513	39.7625	0.0669391	2000	0.912819	-357.876	0.00166655	0.0065565	0.577328	9.06783e-05	0.000546089
2-181	26.6493	39.122	4.11533	48.8021	0.0475603	2000	1.33061	1149.55	0.00204316	0.00956386	0.577328	0.00018142	0.000895289
2-182	3.92299	3.22382	0.964467	49.8791	0.0436763	2000	1.44098	1468.3	0.00208959	0.00931839	0.577328	0.000175364	0.000957837
2-183	23.7064	39.3933	4.25846	43.0095	0.0538242	2000	0.955523	-174.994	0.00154485	0.0063107	0.577328	7.96538e-05	0.000520518
2-184	5.21295	5.11772	1.1222	44.0234	0.0473214	2000	1.3203	1118.42	0.00223103	0.0100735	0.577328	0.000212439	0.0010522
2-185	26.975	30.9876	4.30323	34.0618	0.0574998	2000	0.99551	-11.0052	0.00197894	0.00795963	0.577328	0.000123055	0.000888356
2-186	15.6149	2.33874	1.08568	35.008	0.0514384	2000	1.06694	266.189	0.00220845	0.00992297	0.577328	0.000197204	0.00107201
2-187	27.7916	39.6812	4.12757	47.3299	0.0662357	2000	1.26961	961.833	0.00188137	0.00729842	0.577328	0.000105978	0.000733093
2-188	26.0959	26.0577	4.27973	28.8728	0.0526003	2000	1.0317	131.843	0.00242053	0.00984948	0.577328	0.000198357	0.00133747
2-189	5.38132	4.78559	-5.24664	47.8958	0.0504483	2000	1.41816	1404.45	0.00221222	0.0101507	0.577328	0.000203402	0.00105371
2-190	16.0362	40.604	4.43578	36.453	0.0730286	2000	0.854635	-621.328	0.00164008	0.0057773	0.577328	7.28312e-05	0.000517243
2-191	27.0331	35.8847	4.36148	32.8816	0.0723787	2000	0.699851	-1420.56	0.00160058	0.00642568	0.577328	9.18763e-05	0.000478238
2-192	28.4021	39.5721	-2.19331	46.9478	0.0688114	2000	1.04286	174.861	0.00153487	0.00598859	0.577328	7.27445e-05	0.000492333
2-193	28.3562	39.2687	-2.13778	47.3382	0.0633079	2000	1.33577	1165.03	0.0020018	0.00804285	0.577328	0.000126803	0.000837533
2-194	28.1653	39.4421	-2.10795	47.6585	0.0515922	2000	0.927131	-295.648	0.0013626	0.00564907	0.577328	6.54114e-05	0.000396425
2-195	3.12562	5.14349	0.983135	48.4759	0.0518022	2000	1.06748	268.178	0.00152048	0.00660977	0.577328	9.50733e-05	0.000518804
2-196	6.53951	4.54809	1.03699	47.272	0.0443201	2000	1.15404	580.059	0.00186	0.00801435	0.577328	0.000140336	0.000677055
2-197	3.92882	8.95623	1.25023	38.4845	0.0426134	2000	1.41725	1401.86	0.00261394	0.0123166	0.577328	0.000283137	0.00164262
2-198	20.9982	36.1528	4.41167	37.6757	0.0603829	2000	1.03982	163.187	0.00202438	0.00805888	0.577328	0.000131704	0.000817656
2-199	27.6959	34.7624	4.49168	35.0995	0.0568034	2000	0.911547	-363.456	0.00187933	0.00765416	0.577328	0.000120787	0.000726592
2-200	3.76913	6.54057	0.95184	47.4467	0.0487757	2000	1.4237	1420.04	0.00208071	0.00954171	0.577328	0.000174123	0.00103737
2-201	19.7882	40.2679	4.27876	39.2697	0.0509528	2000	1.26796	956.619	0.00235027	0.0102517	0.577328	0.00020289	0.00120291
2-202	16.2564	5.79805	1.21719	37.8407	0.0497	2000	1.07944	312.75	0.00196858	0.00844332	0.577328	0.000153132	0.000878148
2-203	26.0785	38.0412	4.11674	46.5097	0.0475777	2000	1.43017	1438.16	0.00216973	0.0100309	0.577328	0.000205964	0.00108789
2-204	27.3252	38.7391	-2.17271	50.2377	0.0517131	2000	1.60455	1898.37	0.00237514	0.0108627	0.577328	0.000229147	0.00121866
2-205	2.62055	3.92148	0.953774	51.9393	0.046647	2000	1.68409	2091.91	0.0024524	0.0118801	0.577328	0.000261316	0.0013391
2-206	7.51758	8.05066	1.56118	32.0985	0.0455568	1983	0.979718	-74.2697	0.00208613	0.00896383	0.577325	0.000165832	0.00101822
2-207	12.9638	7.16861	1.56075	31.5241	0.0511868	1998	1.08225	322.846	0.00229173	0.00971461	0.577328	0.000208632	0.0012335
2-208	24.7064	35.9462	4.57663	35.2341	0.0656674	2000	0.671516	-1585.88	0.00144699	0.00546683	0.577328	7.00221e-05	0.000369628
2-209	3.79995	5.73337	1.0828	47.0741	0.0481798	2000	1.49498	1615.45	0.00252208	0.0116959	0.577328	0.000279716	0.00126093
2-210	26.3617	26.6615	-1.94591	25.6828	0.0714313	1744	0.724605	-1116.59	0.00218484	0.00924888	0.577265	0.000179077	0.000991293
2-211	5.91231	5.66184	1.19888	41.708	0.0453069	2000	1.17879	664.942	0.00199486	0.00875114	0.577328	0.000152777	0.000903638
2-212	25.0875	36.2534	4.43322	36.5083	0.0679485	2000	0.834653	-715.964	0.00160805	0.00565322	0.577328	7.21262e-05	0.000488385
2-213	28.5468	39.8764	4.13083	50.7414	0.0590885	2000	1.54462	1746.11	0.00224991	0.00990369	0.577328	0.000186178	0.00107395
2-214	20.2295	40.3722	4.29316	42.463	0.0634687	2000	0.998906	2.61712	0.00172506	0.00686609	0.577328	0.000102069	0.000578128
2-215	27.7356	38.262	-1.88291	39.3129	0.0637438	2000	0.98549	-51.4709	0.00184863	0.0074321	0.577328	0.000116634	0.000671958
2-216	27.1713	39.1845	-2.13467	49.2871	0.0539865	2000	1.64797	2005.16	0.00247542	0.0109923	0.577328	0.00022787	0.00131265
2-217	28.3544	40.5253	-2.18507	49.467	0.0578258	2000	1.16354	612.875	0.00169536	0.00713431	0.577328	0.000106392	0.000593481
2-218	27.8253	38.4186	-2.19379	49.0135	0.0594501	2000	1.45174	1498.06	0.00224802	0.010371	0.577328	0.000206378	0.00105699
2-219	24.971	38.0582	4.22609	41.6604	0.0666278	2000	0.915047	-348.127	0.00156301	0.00618782	0.577328	8.08497e-05	0.000495131
2-220	27.8971	38.8779	-2.14525	48.0927	0.0594873	2000	1.31527	1103.16	0.00198373	0.00893576	0.577328	0.00016187	0.000851392
2-221	3.77756	3.83156	0.992812	48.4993	0.0491076	2000	1.33784	1171.22	0.00200444	0.00898707	0.577328	0.000165958	0.000875015
2-222	3.04185	4.88752	0.982603	50.2409	0.0458778	2000	1.33277	1156.03	0.00204876	0.00968027	0.577328	0.000185095	0.000866719
2-223	29.2963	40.3403	4.10398	49.2681	0.0580863	2000	1.13404	510.149	0.00160911	0.00653572	0.577328	8.92085e-05	0.000543821
2-224	25.3431	38.7858	-2.10519	39.2361	0.063883	2000	0.996792	-5.85889	0.00187577	0.00807074	0.577328	0.000130501	0.000721351
2-225	25.6961	38.3735	-2.16977	42.828	0.0633945	2000	0.957943	-164.874	0.00171688	0.00792432	0.577328	0.000129562	0.000589191
2-226	27.4359	38.2627	4.12556	48.935	0.0541216	2000	1.64906	2007.82	0.00249739	0.0111329	0.577328	0.000232785	0.00134099
2-227	4.52777	3.40667	0.972539	47.7321	0.0490687	2000	1.41676	1400.49	0.00206162	0.00917793	0.577328	0.00016253	0.000994655
2-228	22.2744	38.939	4.38411	37.5885	0.0725523	2000	0.728622	-1259.41	0.00140842	0.00522927	0.577328	6.26273e-05	0.000367269
2-229	3.01266	3.61094	0.94189	50.1157	0.0487494	2000	1.45819	1515.79	0.00212538	0.00937969	0.577328	0.000171137	0.000975675
2-230	28.4916	38.6975	4.10482	52.2352	0.05614	2000	1.46394	1531.53	0.00213179	0.010134	0.577328	0.000199278	0.000965034
2-231	4.18449	3.41175	1.02052	50.3398	0.0477915	2000	1.3951	1338.86	0.00204363	0.00904883	0.577328	0.000167269	0.000886066
2-232	28.7933	39.4318	-2.21165	49.3424	0.0597294	2000	1.22741	826.606	0.00171575	0.00699408	0.577328	0.000101126	0.00063634
2-233	2.60678	3.00257	0.963635	49.9212	0.0578208	2000	1.2645	945.702	0.00182536	0.00782839	0.577328	0.000122635	0.000708229
2-234	4.91228	4.16572	1.0883	45.805	0.048703	2000	1.42653	1427.97	0.00209173	0.00898343	0.577328	0.000162964	0.00103803
2-235	17.5755	3.11456	1.21569	40.1872	0.0503918	2000	1.14235	539.342	0.00221338	0.00945687	0.577328	0.000188899	0.000935462
2-236	27.2266	40.799	4.16172	48.8455	0.05968	2000	1.15955	599.136	0.00162481	0.00644401	0.577328	8.6834e-05	0.000565594
2-237	22.8775	38.1424	-2.0214	42.448	0.0556166	2000	0.873945	-531.956	0.00147406	0.00560542	0.577328	6.7151e-05	0.000427058
2-238	27.2324	38.9829	4.13153	44.0428	0.062789	2000	0.841395	-683.781	0.00135156	0.00545508	0.577328	6.35107e-05	0.000373703
2-239	4.5629	2.80087	1.04408	48.7063	0.0457663	2000	1.15105	569.681	0.00178369	0.0076288	0.577328	0.000122706	0.000630989
2-240	16.01	35.0605	4.33581	36.4921	0.0583457	2000	0.887668	-469.635	0.00181832	0.00775368	0.577328	0.000127727	0.000659855
2-241	25.7124	33.1283	4.43064	33.7413	0.0419991	2000	0.790109	-935.344	0.00154151	0.00594821	0.577328	7.70988e-05	0.000533762
2-242	7.80851	39.2585	4.96407	39.9273	0.0558693	2000	1.00609	31.2733	0.0018251	0.00720414	0.577328	0.000108321	0.000668505
2-243	22.5541	39.591	4.76054	42.7972	0.0465912	2000	1.32914	1145.11	0.0024342	0.0106854	0.577328	0.000227593	0.0011583
2-244	5.20289	7.28865	1.07522	44.6755	0.0477257	2000	1.51713	1674.28	0.00288152	0.0139526	0.577328	0.000387555	0.00155492
2-245	6.97104	6.60508	1.01959	45.0292	0.0471727	2000	1.29659	1045.93	0.00225194	0.01142	0.577328	0.000258784	0.00108487
2-246	22.6889	38.8592	4.25227	41.4149	0.0510558	2000	1.35287	1215.9	0.00225561	0.00920765	0.577328	0.000180902	0.0011177
2-247	28.0089	31.2551	4.30848	35.3373	0.0587393	2000	0.854678	-621.13	0.00182339	0.00778064	0.577328	0.000126992	0.000654496
2-248	5.13697	5.4719	1.00771	48.7039	0.0422641	2000	1.31304	1096.37	0.00217221	0.010919	0.577328	0.000231243	0.000959496
2-249	6.494	4.4824	1.05259	45.6666	0.045014	2000	1.46626	1537.85	0.00241816	0.0114359	0.577328	0.000265682	0.00126504
2-250	25.8663	39.3732	4.20144	46.2957	0.0532824	2000	1.37601	1283.74	0.00213663	0.00910109	0.577328	0.000158833	0.000988065
2-251	6.05503	4.87161	1.02039	46.5738	0.0430341	2000	1.35293	1216.09	0.00226165	0.0101086	0.577328	0.000213635	0.001007

## Sheet: Table S6
Table S6. The results of two-sided Wilcoxon test of root-mean-square error values between any two of the three simplified Gielis equations on the two spesies (α = 0.05).
(A) Indocalamus decorus
Models	SGE-1	SGE-2	SGE-3
SGE-1
SGE-2	V = 16076, p-value = 0.921
SGE-3	V = 1279, p-value < 0.001	V = 899, p-value < 0.001
(B) Indocalamus longiauritus
Models	SGE-1	SGE-2	SGE-3
SGE-1
SGE-2	V = 8445, p-value < 0.001
SGE-3	V = 160, p-value < 0.001	V = 85, p-value < 0.001

## Sheet: Table S7
Table S7. The results of two-sided Wilcoxon test of Akaike information criterion values between any two of the three simplified Gielis equations on the two spesies (α = 0.05).
(A) Indocalamus decorus
Models	SGE-1	SGE-2	SGE-3
SGE-1
SGE-2	V = 15653, p-value = 0.646
SGE-3	V = 1282, p-value < 0.001	V = 995, p-value < 0.001
(B) Indocalamus longiauritus
Models	SGE-1	SGE-2	SGE-3
SGE-1
SGE-2	V = 7939, p-value < 0.001
SGE-3	V = 180, p-value < 0.001	V = 91, p-value < 0.001

## Sheet: Read Me
In Tables S1 and S2, Code denotes the leaf number, and x and y denote the abscissa and ordinate coordinates in the plane of an arbitrary point on a leaf's boundary.
In Tables S3, S4, and S5, Image denotes the leaf number ("Species-Code"; Species "1" represents Indocalamus decorus, Species "2" represents Indocalamus longiauritus).
x0, y0, theta, a, n1, n2, and n3 represent the parameters to be estimated within the three simplified Gielis equations (SGE-1, SGE-2, and SGE-3).
N represents sample size.
RMSE represents the root-mean-square error.
AIC represents the Akaike information criterion.
In Tables S6 and S7, SGE-1, SGE-2, and SGE-3 represent the three simplified Gielis equations studied; V represents the value of the statistic; p-value is the p-value for the two-sided Wilcoxon test.
The other variables, including root-mean-square relative intrinsic curvature, root-mean-square relative parameter-effects curvature, critical curvature, and percentage bias are consistent with those in the article.
